# Supplementary material for: A unified resource and configurable model of the synapse proteome and its role in disease
Source: Sci Rep. 2021 May 11;11:9967. doi: 10.1038/s41598-021-88945-7 (PMC8113277; doi:10.1038/s41598-021-88945-7)
Supplement: Supplementary file 5 — Supplementary Information 5. [file 41598_2021_88945_MOESM5_ESM.xls]

## Sheet: Legend
A unified resource and configurable model of the synapse proteome and its role in disease
Oksana Sorokina*1, Colin Mclean*1, Mike DR Croning2, Katharina F Heil1,4, Emilia Wysocka1, Xin He5, David Sterratt1, Seth GN Grant2,5, T Ian Simpson1,5, and J Douglas Armstrong1,3,5.
Supplementary Table 2. Estimation of Bridgeness.
Selected HDO's terms								Bridgeness Toy Example					NAME	DEGREE	Cl	Clnorm	Ground Truth	Spectral	BRIDGE_Spectral
HDO ID	Disease Name	HDO Short Name	Parent HDO term										1	2	223	0.246753	1	1	0
DOID:10652	Alzheimer's Disease	AD	DOID:331 (CNS disease)										2	1	37	0.00519481	1	1	0
DOID:14330	Parkingson's Disease	PD	DOID:331 (CNS disease)										3	2	223	0.246753	1	1	0
DOID:12858	Huntington's Disease	HD	DOID:331 (CNS disease)										4	3	279	0.319481	1	1	0
DOID:1826	Epilepsy Syndrome	Epi	DOID:331 (CNS disease)										5	12	584	0.715584	1	1	0
DOID:3312	Bipolar Disorder	BI	DOID:150 (Disease of Mental Health)										6	3	534	0.650649	1	1	0.433192
DOID:12849	Autistic Disorder	AUT	DOID:150 (Disease of Mental Health)										7	4	366	0.432468	1	1	0.299797
DOID:5419	Schizophrenia	SCH	DOID:150 (Disease of Mental Health)										8	4	607	0.745455	1	1	0.299797
DOID:0060041	Autistic Spectrum Disorder	ASD	DOID:150 (Disease of Mental Health)										9	5	683	0.844156	1	1	0.427075
DOID:1059	Intellectual Disability	ID	DOID:150 (Disease of Mental Health)										10	5	507	0.615584	1	1	0.427075
DOID:9255	Frontotemporal Dementia	FTD	DOID:150 (Disease of Mental Health)										11	4	444	0.533766	4	2	0.836827
DOID:10763	Hypertension	HTN	DOID:1287 (Cardiovascular System Disease)										12	3	359	0.423377	2	2	0.449604
													13	3	328	0.383117	2	2	0
													14	4	287	0.32987	3	3	0.761993
													15	3	191	0.205195	3	3	0
													16	5	474	0.572727	3	3	0.31395
													17	2	147	0.148052	3	3	0
													18	1	241	0.27013	2	2	0
													19	13	803	1	2	2	0.764622
													20	1	33	0	2	2	0
								Ground Truth refers to ground truth clustering of network, whilst the Communities coloured above refers to the algorithm clustering result.					21	5	517	0.628571	3	3	0.266093
													22	6	259	0.293506	3	3	0
													23	3	327	0.381818	2	2	0
								Below highlights nodes in Region 1,2, and 4 in Bridgeness (Br) versus local centrality (Cl) plot.					24	3	325	0.379221	2	2	0
													25	3	327	0.381818	2	2	0
													26	4	214	0.235065	3	3	0
													27	1	193	0.207792	1	1	0
													28	1	193	0.207792	1	1	0
													29	1	193	0.207792	1	1	0
													30	1	193	0.207792	1	1	0
													31	4	490	0.593506	3	3	0.836827
													32	2	113	0.103896	2	2	0
													33	3	89	0.0727273	2	2	0
													34	1	74	0.0532468	3	3	0
													35	2	123	0.116883	3	3	0

## Sheet: Communities
id	Entrez.ID	GeneName	UniProt	Spectral	Cl	Clnorm	BRIDGESpectral	SpectralREGION	TopOntoOVGHDOID	TopOntoOVG	GOMFID	GOMF	GOBPID	GOBP	GOCCID	GOCC	CorePSD95	DEGREE	Closeness	Bet	CC	SP	PR
0	273	AMPH	P49418	59	300316	0.0400254	0.40953	3	DOID:9255	FTD							0	16	0.304	1331.94	0.075	3.289	0.00026
1	6455	SH3GL1	Q99961;Q6FGM0	59	1123686	0.149818	0.613084	1	DOID:9255	FTD	GO:0001664	G_protein-coupled_receptor_binding	GO:0099537;GO:0099536;GO:0007268;GO:0050804;GO:0099003;GO:0099504;GO:0098693;GO:0048488;GO:0060078;GO:0099565;GO:0031644	trans-synaptic_signaling;synaptic_signaling;chemical_synaptic_transmission;modulation_of_chemical_synaptic_transmis...;vesicle-mediated_transport_in_synapse;synaptic_vesicle_cycle;regulation_of_synaptic_vesicle_cycle;synaptic_vesicle_endocytosis;regulation_of_postsynaptic_membrane_pote...;chemical_synaptic_transmission,_postsyna...;regulation_of_neurological_system_proces...	GO:0045202;GO:0098794;GO:0014069;GO:0099572;GO:0098793	synapse;postsynapse;postsynaptic_density;postsynaptic_specialization;presynapse	0	32	0.343	12799	0.077	2.912	0.000484
2	1759	DNM1	Q05193;B4DK06;B7ZAC0;A0A0D9SFE4	59	908024	0.121061	0.568789	1	DOID:5419;DOID:1826	SCH;Epi	GO:0003924;GO:0003723;GO:0050780;GO:0001664	GTPase_activity;RNA_binding;dopamine_receptor_binding;G_protein-coupled_receptor_binding	GO:0099537;GO:0099536;GO:0007268;GO:0050804;GO:0099003;GO:0099504;GO:0098693;GO:0099072;GO:0048488	trans-synaptic_signaling;synaptic_signaling;chemical_synaptic_transmission;modulation_of_chemical_synaptic_transmis...;vesicle-mediated_transport_in_synapse;synaptic_vesicle_cycle;regulation_of_synaptic_vesicle_cycle;regulation_of_postsynaptic_membrane_neur...;synaptic_vesicle_endocytosis	GO:0045202;GO:0098794;GO:0014069;GO:0099572;GO:0098793;GO:0097060;GO:0033267;GO:0045211;GO:0043197;GO:0008021;GO:0042734;GO:0001917	synapse;postsynapse;postsynaptic_density;postsynaptic_specialization;presynapse;synaptic_membrane;axon_part;postsynaptic_membrane;dendritic_spine;synaptic_vesicle;presynaptic_membrane;photoreceptor_inner_segment	0	24	0.333	9413.54	0.101	3.007	0.000385
3	1785	DNM2	P50570;Q8N1K8	24	1603291	0.213772	0.665306	1	DOID:10652;DOID:9255	AD;FTD	GO:0003924;GO:0050780;GO:0001664	GTPase_activity;dopamine_receptor_binding;G_protein-coupled_receptor_binding	GO:0099003;GO:0099504;GO:0031346;GO:0032535;GO:0050770;GO:0099072;GO:0048488;GO:0031345;GO:0008361;GO:0061387;GO:0006979	vesicle-mediated_transport_in_synapse;synaptic_vesicle_cycle;positive_regulation_of_cell_projection_o...;regulation_of_cellular_component_size;regulation_of_axonogenesis;regulation_of_postsynaptic_membrane_neur...;synaptic_vesicle_endocytosis;negative_regulation_of_cell_projection_o...;regulation_of_cell_size;regulation_of_extent_of_cell_growth;response_to_oxidative_stress	GO:0045202;GO:0098794;GO:0014069;GO:0099572;GO:0098793;GO:0097060;GO:0033267;GO:0045211;GO:0043197;GO:0030427;GO:0030426;GO:0001917	synapse;postsynapse;postsynaptic_density;postsynaptic_specialization;presynapse;synaptic_membrane;axon_part;postsynaptic_membrane;dendritic_spine;site_of_polarized_growth;growth_cone;photoreceptor_inner_segment	0	42	0.354	27260.3	0.038	2.828	0.000645
4	26052	DNM3	Q9UQ16	16	333693	0.0444761	0.352759	3			GO:0003924;GO:0001664	GTPase_activity;G_protein-coupled_receptor_binding	GO:0050808;GO:0099003;GO:0099504;GO:0031346;GO:0050807;GO:0098693;GO:0099072;GO:0048488;GO:0007416;GO:0031345;GO:0050768;GO:0010721	synapse_organization;vesicle-mediated_transport_in_synapse;synaptic_vesicle_cycle;positive_regulation_of_cell_projection_o...;regulation_of_synapse_organization;regulation_of_synaptic_vesicle_cycle;regulation_of_postsynaptic_membrane_neur...;synaptic_vesicle_endocytosis;synapse_assembly;negative_regulation_of_cell_projection_o...;negative_regulation_of_neurogenesis;negative_regulation_of_cell_dev…	GO:0045202;GO:0098794;GO:0014069;GO:0099572;GO:0098793;GO:0097060;GO:0045211;GO:0043197;GO:0043083;GO:0001917	synapse;postsynapse;postsynaptic_density;postsynaptic_specialization;presynapse;synaptic_membrane;postsynaptic_membrane;dendritic_spine;synaptic_cleft;photoreceptor_inner_segment	0	9	0.298	643.276	0.167	3.356	0.00015
5	2060	EPS15	B7Z240;P42566	59	1224141	0.163214	0.625813	1					GO:0099003;GO:0099072	vesicle-mediated_transport_in_synapse;regulation_of_postsynaptic_membrane_neur...	GO:0045202;GO:0098794	synapse;postsynapse	0	29	0.344	10929.6	0.091	2.908	0.000443
6	673	BRAF	P15056	67	2098347	0.279785	0.335581	3			GO:0005524;GO:0004674	ATP_binding;protein_serine/threonine_kinase_activity	GO:0000165	MAPK_cascade			0	31	0.351	7256.6	0.176	2.852	0.000442
7	1837	DTNA	Q9Y4J8;B7Z3X3;A0A024RC32	55	587619	0.0783361	0.307846	3					GO:0099537;GO:0099536;GO:0007268	trans-synaptic_signaling;synaptic_signaling;chemical_synaptic_transmission	GO:0045202	synapse	0	9	0.319	2157.36	0.056	3.135	0.000172
8	1821	DRP2	Q13474;A0A024RCH3	55	84234	0.0112118	0.206913	3	DOID:12849;DOID:0060041	AUT;ASD			GO:0050808	synapse_organization	GO:0045202;GO:0098794;GO:0014069;GO:0099572;GO:0097060;GO:0045211	synapse;postsynapse;postsynaptic_density;postsynaptic_specialization;synaptic_membrane;postsynaptic_membrane	0	3	0.278	37.231	0	3.6	7.4e-05
9	1756	DMD	P11532;Q4G0X0;A1L0U9;A0A0S2Z3B5;A0A0S2Z3J7;Q16484;A7E212	55	266872	0.0355658	0.42508	3	DOID:3312;DOID:5419;DOID:1059	BD;SCH;ID			GO:0019722;GO:0055074	calcium-mediated_signaling;calcium_ion_homeostasis	GO:0045202;GO:0098794;GO:0097060;GO:0045211	synapse;postsynapse;synaptic_membrane;postsynaptic_membrane	0	9	0.304	2634.32	0.056	3.288	0.000169
10	1605	DAG1	A0A024R2W4;Q14118	55	1813980	0.241866	0.435272	3					GO:0099537;GO:0099536;GO:0050808;GO:0050807;GO:0099072;GO:0007411;GO:0000165;GO:0042552;GO:0031644;GO:0043491	trans-synaptic_signaling;synaptic_signaling;synapse_organization;regulation_of_synapse_organization;regulation_of_postsynaptic_membrane_neur...;axon_guidance;MAPK_cascade;myelination;regulation_of_neurological_system_proces...;protein_kinase_B_signaling	GO:0045202;GO:0098794;GO:0097060;GO:0033267;GO:0045211;GO:0098982	synapse;postsynapse;synaptic_membrane;axon_part;postsynaptic_membrane;GABA-ergic_synapse	0	19	0.344	9747.88	0.14	2.911	0.000313
11	369	ARAF	P10398;Q96II5;A0A024R178	67	2276977	0.303605	0.414202	3	DOID:1826	Epi	GO:0005524;GO:0004674	ATP_binding;protein_serine/threonine_kinase_activity	GO:0000165;GO:0031929	MAPK_cascade;TOR_signaling			0	40	0.357	18828.7	0.112	2.799	0.000592
12	2923	PDIA3	P30101;V9HVY3	18	604993	0.0806528	0.696541	1	DOID:10652	AD	GO:0003723	RNA_binding					0	24	0.324	18059.1	0.036	3.086	0.00046
13	3836	KPNA1	P52294;B3KXZ2	11	369311	0.0492256	0.509608	1	DOID:5419;DOID:12858	SCH;HD			GO:0099536	synaptic_signaling	GO:0045202;GO:0098794;GO:0014069;GO:0099572	synapse;postsynapse;postsynaptic_density;postsynaptic_specialization	0	10	0.312	2847	0.044	3.204	0.000191
14	26986	PABPC1	A0A024R9C1;P11940	7	199124	0.0265319	0.500234	1			GO:0003723	RNA_binding	GO:0016458	gene_silencing			0	13	0.301	4427.6	0.064	3.317	0.000239
15	22808	MRAS	O14807;Q6FGP0;Q8WVM9	50	100834	0.0134254	0.40364	3			GO:0003924	GTPase_activity					0	4	0.274	274.164	0	3.649	9.4e-05
16	7534	YWHAZ	D0PNI1;P63104	67	2675691	0.356772	0.525508	1	DOID:10652;DOID:12849;DOID:14330;DOID:5419;DOID:0060041	AD;AUT;PD;SCH;ASD	GO:0003723	RNA_binding	GO:0050808;GO:0050807;GO:0060074	synapse_organization;regulation_of_synapse_organization;synapse_maturation	GO:0045202;GO:0072562	synapse;blood_microparticle	0	82	0.37	65721.1	0.049	2.705	0.0012
17	7531	YWHAE	P62258;V9HW98	67	1440562	0.192072	0.522956	1	DOID:3312;DOID:5419	BD;SCH	GO:0003723	RNA_binding	GO:0099072;GO:0000165;GO:0055074	regulation_of_postsynaptic_membrane_neur...;MAPK_cascade;calcium_ion_homeostasis	GO:0045202;GO:0033267;GO:0030427;GO:0030426	synapse;axon_part;site_of_polarized_growth;growth_cone	1	48	0.346	20837.9	0.082	2.891	0.000711
18	58513	EPS15L1	Q9UBC2;A0A024R7G6	59	329932	0.0439746	0.589875	1	DOID:2377	MS							0	9	0.309	898.271	0.167	3.232	0.00016
19	1487	CTBP1	Q13363;X5D8Y5	27	561764	0.0748884	0.676909	1			GO:0003700	DNA-binding_transcription_factor_activit...	GO:0018205;GO:0016458	peptidyl-lysine_modification;gene_silencing	GO:0045202;GO:0098793;GO:0048786;GO:0098982	synapse;presynapse;presynaptic_active_zone;GABA-ergic_synapse	0	29	0.325	6182.47	0.037	3.077	0.000448
20	2317	FLNB	O75369	55	879536	0.117262	0.45746	3			GO:0003723	RNA_binding	GO:0071346;GO:0034341	cellular_response_to_interferon-gamma;response_to_interferon-gamma			0	13	0.333	3682.17	0.154	3.002	0.000216
21	2316	FLNA	P21333;Q60FE5;Q6NXF2;Q5HY54	55	1733949	0.231194	0.6428	1	DOID:1059	ID	GO:0003723;GO:0001664	RNA_binding;G_protein-coupled_receptor_binding	GO:0034330;GO:0034329;GO:0086065;GO:0007212	cell_junction_organization;cell_junction_assembly;cell_communication_involved_in_cardiac_c...;dopamine_receptor_signaling_pathway	GO:0045202;GO:0098794;GO:0005730	synapse;postsynapse;nucleolus	0	40	0.358	29568.1	0.046	2.79	0.000623
22	2887	GRB10	Q13322	55	1236784	0.164899	0.456342	3	DOID:5419	SCH			GO:0007411;GO:0032869	axon_guidance;cellular_response_to_insulin_stimulus			0	21	0.341	4663.68	0.119	2.934	0.000322
23	29979	UBQLN1	Q9UMX0;A0A024R258	25	1313113	0.175078	0.532839	1	DOID:10652;DOID:12858	AD;HD			GO:0006979;GO:0002218;GO:0002758;GO:0002757;GO:0002224	response_to_oxidative_stress;activation_of_innate_immune_response;innate_immune_response-activating_signal...;immune_response-activating_signal_transd...;toll-like_receptor_signaling_pathway	GO:0005776	autophagosome	0	82	0.348	81554.8	0.028	2.874	0.001405
24	5663	PSEN1	A0A024R6A3;P49768;A0A0S2Z4D2	2	2071463	0.2762	0.591615	1	DOID:10652;DOID:9255	AD;FTD			GO:0099537;GO:0099536;GO:0007268;GO:0050804;GO:0050808;GO:0099003;GO:0099504;GO:0031346;GO:0099643;GO:0007269;GO:0016079;GO:0050770;GO:0009165;GO:0031345;GO:0000165;GO:0006979;GO:0043406;GO:0050852;GO:0050768;GO:0010721;GO:0050771;GO:0002757;GO:0001504;GO:0055074	trans-synaptic_signaling;synaptic_signaling;chemical_synaptic_transmission;modulation_of_chemical_synaptic_transmis...;synapse_organization;vesicle-mediated_transport_in_synapse;synaptic_vesicle_cycle;positive_regulation_of_cell_projection_o...;signal_release_from_synapse;neurotransmitter_secretion;synaptic_vesicle_exocytosis;regulation_of_axonogenesis;nucleotide_biosynthetic_process;negative_reg…	GO:0045202;GO:0098793;GO:0097060;GO:0033267;GO:0008021;GO:0030427;GO:0030426;GO:0042734	synapse;presynapse;synaptic_membrane;axon_part;synaptic_vesicle;site_of_polarized_growth;growth_cone;presynaptic_membrane	0	59	0.357	58170.3	0.034	2.804	0.000993
25	3709	ITPR2	Q14571	22	47770	0.00634952	0.347735	3			GO:0099604	ligand-gated_calcium_channel_activity	GO:0055074;GO:0051591	calcium_ion_homeostasis;response_to_cAMP			0	3	0.267	436.592	0	3.748	8.4e-05
26	1793	DOCK1	B2RUU3;Q14185	55	570355	0.076034	0.212289	3					GO:0002431;GO:0002757	Fc_receptor_mediated_stimulatory_signali...;immune_response-activating_signal_transd...			0	10	0.313	1739.86	0.133	3.194	0.000176
27	2274	FHL2	Q14192;Q2XQU9;Q6I9R8	56	902113	0.120272	0.666587	1			GO:0051427	hormone_receptor_binding	GO:0019722;GO:0009755	calcium-mediated_signaling;hormone-mediated_signaling_pathway			0	33	0.336	18014.2	0.011	2.974	0.000517
28	10014	HDAC5	Q9UQL6	7	435129	0.0580022	0.410102	3	DOID:10652	AD	GO:0005080;GO:0044212;GO:0001012	protein_kinase_C_binding;transcription_regulatory_region_DNA_bind...;RNA_polymerase_II_regulatory_region_DNA_...	GO:0032869;GO:0016458	cellular_response_to_insulin_stimulus;gene_silencing			0	17	0.308	1186.24	0	3.249	0.000257
29	8470	SORBS2	O94875;B7Z997;B7Z3D7	55	906065	0.120799	0.46494	3	DOID:10652	AD	GO:0003723	RNA_binding					0	23	0.33	2985.98	0.079	3.03	0.000344
30	2885	GRB2	B0LPF3;P62993	55	5142901	0.685763	0.642869	2	DOID:5419	SCH	GO:0003723;GO:0070851	RNA_binding;growth_factor_receptor_binding	GO:0032535;GO:0007411;GO:0000165;GO:0032869;GO:0002431;GO:0002757;GO:0043491	regulation_of_cellular_component_size;axon_guidance;MAPK_cascade;cellular_response_to_insulin_stimulus;Fc_receptor_mediated_stimulatory_signali...;immune_response-activating_signal_transd...;protein_kinase_B_signaling	GO:0005730	nucleolus	0	214	0.401	363358	0.012	2.496	0.003439
31	29993	PACSIN1	Q5TZC3;Q9BY11	53	609026	0.0811906	0.655792	1					GO:0099003;GO:0099504;GO:0031346;GO:0048488	vesicle-mediated_transport_in_synapse;synaptic_vesicle_cycle;positive_regulation_of_cell_projection_o...;synaptic_vesicle_endocytosis	GO:0045202;GO:0098793;GO:0033267	synapse;presynapse;axon_part	0	29	0.323	7077.53	0.015	3.092	0.000472
32	6456	SH3GL2	Q7Z376;Q99962	59	987007	0.131593	0.53271	1	DOID:14330;DOID:5419;DOID:2377	PD;SCH;MS			GO:0099003;GO:0099504;GO:0048488	vesicle-mediated_transport_in_synapse;synaptic_vesicle_cycle;synaptic_vesicle_endocytosis	GO:0045202;GO:0098793;GO:0008021;GO:0030672	synapse;presynapse;synaptic_vesicle;synaptic_vesicle_membrane	0	34	0.337	12911.5	0.077	2.966	0.000527
33	10133	OPTN	Q96CV9	92	1379049	0.18387	0.735316	1	DOID:10652	AD					GO:0005776	autophagosome	0	38	0.353	28820.1	0.031	2.833	0.00061
34	22895	RPH3A	Q9Y2J0;A0A024RBK6	2	45475	0.00604349	0.347735	3	DOID:12858	HD			GO:0099537;GO:0099536;GO:0007268;GO:0099643;GO:0007269	trans-synaptic_signaling;synaptic_signaling;chemical_synaptic_transmission;signal_release_from_synapse;neurotransmitter_secretion	GO:0045202;GO:0098794;GO:0098793;GO:0097060;GO:0045211;GO:0043197;GO:0008021;GO:0030672	synapse;postsynapse;presynapse;synaptic_membrane;postsynaptic_membrane;dendritic_spine;synaptic_vesicle;synaptic_vesicle_membrane	0	3	0.27	43.101	0	3.705	8e-05
35	8844	KSR1	Q8IVT5	67	432321	0.0576277	0.143753	3			GO:0005524;GO:0071889	ATP_binding;14-3-3_protein_binding	GO:0000165;GO:0019933	MAPK_cascade;cAMP-mediated_signaling			0	9	0.307	169.716	0.25	3.253	0.000147
36	5094	PCBP2	Q15366	11	430882	0.0574359	0.405752	3			GO:0003723	RNA_binding	GO:0032606;GO:0032479;GO:0032480	type_I_interferon_production;regulation_of_type_I_interferon_producti...;negative_regulation_of_type_I_interferon...	GO:0045202;GO:0098794;GO:0014069;GO:0099572	synapse;postsynapse;postsynaptic_density;postsynaptic_specialization	0	14	0.315	2080.55	0.198	3.179	0.000234
37	3739	KCNA4	P22459	53	205609	0.0273967	0.118857	3							GO:0045202;GO:0098794;GO:0043197;GO:0034702	synapse;postsynapse;dendritic_spine;ion_channel_complex	0	5	0.289	241.149	0.1	3.461	0.000105
38	6548	SLC9A1	B2RAH2;P19634	88	1140969	0.152123	0.328655	3	DOID:10763	HTN			GO:0034330;GO:0034329;GO:0031644;GO:0032869;GO:0019722;GO:0010611;GO:0030203	cell_junction_organization;cell_junction_assembly;regulation_of_neurological_system_proces...;cellular_response_to_insulin_stimulus;calcium-mediated_signaling;regulation_of_cardiac_muscle_hypertrophy;glycosaminoglycan_metabolic_process			0	10	0.318	1305.34	0.2	3.142	0.000174
39	3688	ITGB1	P05556	93	2139134	0.285224	0.640868	1	DOID:10652;DOID:3312	AD;BD			GO:0099537;GO:0099536;GO:0007268;GO:0050804;GO:0043491	trans-synaptic_signaling;synaptic_signaling;chemical_synaptic_transmission;modulation_of_chemical_synaptic_transmis...;protein_kinase_B_signaling	GO:0045202;GO:0098794;GO:0097060;GO:0043197	synapse;postsynapse;synaptic_membrane;dendritic_spine	0	35	0.355	32218.7	0.064	2.816	0.0006
40	6645	SNTB2	A0A024R732;Q13425	52	333944	0.0445096	0.497553	3			GO:0003723	RNA_binding			GO:0045202	synapse	0	8	0.307	1597.78	0.036	3.257	0.000147
41	4842	NOS1	A0PJJ7;B3VK56;B4DG68;P29475	2	252525	0.0336527	0.552869	1	DOID:10652;DOID:3312;DOID:14330;DOID:5419;DOID:1826;DOID:10763;DOID:2377	AD;BD;PD;SCH;Epi;HTN;MS			GO:0099537;GO:0099536;GO:0009165;GO:0019722;GO:0001504;GO:0055074;GO:0018205;GO:0019933	trans-synaptic_signaling;synaptic_signaling;nucleotide_biosynthetic_process;calcium-mediated_signaling;neurotransmitter_uptake;calcium_ion_homeostasis;peptidyl-lysine_modification;cAMP-mediated_signaling	GO:0045202;GO:0098794;GO:0014069;GO:0099572;GO:0098793;GO:0033267;GO:0043197;GO:0034702;GO:0001917	synapse;postsynapse;postsynaptic_density;postsynaptic_specialization;presynapse;axon_part;dendritic_spine;ion_channel_complex;photoreceptor_inner_segment	0	10	0.304	1424.85	0	3.288	0.000182
42	10605	PAIP1	Q9H074	5	65432	0.00870467	0.323638	3			GO:0003723	RNA_binding					0	4	0.269	121.469	0.167	3.716	9e-05
43	1975	EIF4B	B4DRM3;E7EX17;Q7Z5Y0;P23588	5	360915	0.0481061	0.469268	3			GO:0003723;GO:0008135;GO:0043021	RNA_binding;translation_factor_activity,_RNA_binding;ribonucleoprotein_complex_binding					0	9	0.308	1450.39	0.028	3.243	0.000179
44	1981	EIF4G1	B2RU06;B2RU10;Q04637;O95065;Q96I65;B4DSI9	5	541192	0.0721452	0.635073	1	DOID:14330	PD	GO:0005524;GO:0003723;GO:0008135	ATP_binding;RNA_binding;translation_factor_activity,_RNA_binding	GO:0050808;GO:0050807;GO:0007416;GO:0051963;GO:0099054;GO:0031668;GO:0016458	synapse_organization;regulation_of_synapse_organization;synapse_assembly;regulation_of_synapse_assembly;presynapse_assembly;cellular_response_to_extracellular_stimu...;gene_silencing			0	17	0.319	9030.01	0.007	3.138	0.000302
45	3303	HSPA1A	A8K5I0;B3KTT5;P0DMV8;P0DMV9	16	864204	0.115217	0.546779	1	DOID:5419;DOID:10763;DOID:9255;DOID:2377	SCH;HTN;FTD;MS	GO:0005524;GO:0003723;GO:0016887;GO:0001664	ATP_binding;RNA_binding;ATPase_activity;G_protein-coupled_receptor_binding	GO:0006979;GO:0002218;GO:0002758;GO:0002757	response_to_oxidative_stress;activation_of_innate_immune_response;innate_immune_response-activating_signal...;immune_response-activating_signal_transd...	GO:0072562	blood_microparticle	0	25	0.334	9573.2	0.063	2.99	0.000394
46	23163	GGA3	Q9NZ52;A8K6M0;B7Z456	89	542848	0.072366	0.59325	1	DOID:10652	AD							0	16	0.322	4590.49	0.092	3.11	0.000268
47	6616	SNAP25	P60880	49	565965	0.0754486	0.469343	3	DOID:10652;DOID:12849;DOID:5419;DOID:0060041;DOID:1826;DOID:1059;DOID:12858;DOID:9255	AD;AUT;SCH;ASD;Epi;ID;HD;FTD			GO:0099537;GO:0099536;GO:0007268;GO:0050804;GO:0099003;GO:0099504;GO:0099643;GO:0007269;GO:0016079;GO:0099072;GO:0061025;GO:0016082;GO:0098877;GO:0099637;GO:0031629;GO:0001504	trans-synaptic_signaling;synaptic_signaling;chemical_synaptic_transmission;modulation_of_chemical_synaptic_transmis...;vesicle-mediated_transport_in_synapse;synaptic_vesicle_cycle;signal_release_from_synapse;neurotransmitter_secretion;synaptic_vesicle_exocytosis;regulation_of_postsynaptic_membrane_neur...;membrane_fusion;synaptic_vesicle_priming;neurotransmitter_receptor_transport_to_p...;neurotr…	GO:0045202;GO:0098794;GO:0098793;GO:0097060;GO:0033267;GO:0008021;GO:0030427;GO:0030426;GO:0042734;GO:0034702	synapse;postsynapse;presynapse;synaptic_membrane;axon_part;synaptic_vesicle;site_of_polarized_growth;growth_cone;presynaptic_membrane;ion_channel_complex	0	16	0.327	7038.93	0.083	3.062	0.000286
48	3265	HRAS	P01112;X5D945	88	6180502	0.824123	0.568979	2			GO:0003924	GTPase_activity	GO:0099537;GO:0099536;GO:0007268;GO:0050804;GO:0031346;GO:0099072;GO:0048168;GO:0000165;GO:0043406;GO:0031098;GO:0050852;GO:0002218;GO:0051403;GO:0002758;GO:0002757;GO:0032609	trans-synaptic_signaling;synaptic_signaling;chemical_synaptic_transmission;modulation_of_chemical_synaptic_transmis...;positive_regulation_of_cell_projection_o...;regulation_of_postsynaptic_membrane_neur...;regulation_of_neuronal_synaptic_plastici...;MAPK_cascade;positive_regulation_of_MAP_kinase_activi...;stress-activated_protein_kinase_signalin...;T_cell_receptor_signaling_pathway;activation_of…	GO:0045202	synapse	0	313	0.4	417610	0.014	2.502	0.005178
49	351	APP	A0A140VJC8;P05067;B4DGD0;E9PG40;A0A0A0MRG2;B4DJT9	2	2390846	0.318789	0.591569	1	DOID:10652;DOID:12849;DOID:14330;DOID:0060041;DOID:1826;DOID:10763;DOID:9255;DOID:2377	AD;AUT;PD;ASD;Epi;HTN;FTD;MS	GO:0070851	growth_factor_receptor_binding	GO:0099537;GO:0099536;GO:0007268;GO:0050804;GO:0050808;GO:0050807;GO:0009165;GO:0008088;GO:0007411;GO:0007416;GO:0060078;GO:0048168;GO:0000165;GO:0099565;GO:0099601;GO:0035235;GO:0006979;GO:0051963;GO:0031098;GO:0031644;GO:0050768;GO:0051403;GO:0099054;GO:0010721;GO:0055074;GO:0051591	trans-synaptic_signaling;synaptic_signaling;chemical_synaptic_transmission;modulation_of_chemical_synaptic_transmis...;synapse_organization;regulation_of_synapse_organization;nucleotide_biosynthetic_process;axo-dendritic_transport;axon_guidance;synapse_assembly;regulation_of_postsynaptic_membrane_pote...;regulation_of_neuronal_synaptic_plastici...;MAPK_cascade;chemical_synaptic_transmission,_post…	GO:0045202;GO:0098794;GO:0098793;GO:0033267;GO:0043197;GO:0008021;GO:0030427;GO:0030426;GO:0048786	synapse;postsynapse;presynapse;axon_part;dendritic_spine;synaptic_vesicle;site_of_polarized_growth;growth_cone;presynaptic_active_zone	0	76	0.369	104744	0.027	2.713	0.001307
50	9863	MAGI2	B7Z4H4;Q86UL8	53	488146	0.0650718	0.395214	3	DOID:3312;DOID:5419;DOID:1826	BD;SCH;Epi	GO:0001664	G_protein-coupled_receptor_binding	GO:0050808;GO:0099504;GO:0031346;GO:0098693;GO:0007416;GO:0043491	synapse_organization;synaptic_vesicle_cycle;positive_regulation_of_cell_projection_o...;regulation_of_synaptic_vesicle_cycle;synapse_assembly;protein_kinase_B_signaling	GO:0045202;GO:0098794;GO:0014069;GO:0099572	synapse;postsynapse;postsynaptic_density;postsynaptic_specialization	0	28	0.315	9249.49	0.011	3.171	0.000464
51	8491	MAP4K3	B3KMM5;Q8IVH8;A8K602	55	1018617	0.135808	0.348286	3			GO:0005524;GO:0004674	ATP_binding;protein_serine/threonine_kinase_activity	GO:0000165;GO:0043406;GO:0031098;GO:0051403	MAPK_cascade;positive_regulation_of_MAP_kinase_activi...;stress-activated_protein_kinase_signalin...;stress-activated_MAPK_cascade			0	8	0.325	1314.88	0.107	3.079	0.000142
52	4734	NEDD4	P46934	68	2041242	0.27217	0.677023	1	DOID:14330;DOID:5419	PD;SCH	GO:0001664	G_protein-coupled_receptor_binding	GO:0050808;GO:0050807;GO:0009755	synapse_organization;regulation_of_synapse_organization;hormone-mediated_signaling_pathway	GO:0045202;GO:0098794;GO:0043197	synapse;postsynapse;dendritic_spine	0	77	0.358	64164.2	0.03	2.795	0.001237
53	30011	SH3KBP1	Q96B97;Q5JPT6;B7Z6E8	55	1174863	0.156643	0.589134	1					GO:0007411	axon_guidance	GO:0045202	synapse	0	30	0.342	7605.46	0.106	2.925	0.00044
54	1387	CREBBP	Q92793	7	2129153	0.283893	0.564066	1	DOID:5419	SCH	GO:0044212	transcription_regulatory_region_DNA_bind...	GO:0002218;GO:0002758;GO:0002757;GO:0018205;GO:0032606;GO:0032479;GO:0032481	activation_of_innate_immune_response;innate_immune_response-activating_signal...;immune_response-activating_signal_transd...;peptidyl-lysine_modification;type_I_interferon_production;regulation_of_type_I_interferon_producti...;positive_regulation_of_type_I_interferon...			0	66	0.36	46587	0.052	2.779	0.001019
55	2318	FLNC	Q14315;Q59H94	55	753030	0.100393	0.494174	3					GO:0034330;GO:0034329	cell_junction_organization;cell_junction_assembly			0	24	0.328	14067.6	0.033	3.049	0.000415
56	51517	NCKIPSD	Q9NZQ3	53	658125	0.0877377	0.519966	1					GO:0031346;GO:0002431;GO:0002757	positive_regulation_of_cell_projection_o...;Fc_receptor_mediated_stimulatory_signali...;immune_response-activating_signal_transd...			0	13	0.322	2156.6	0.038	3.101	0.000211
57	5195	PEX14	O75381	11	408793	0.0544904	0.454518	3	DOID:10763	HTN					GO:0005730	nucleolus	0	9	0.311	1921.79	0.167	3.217	0.000166
58	5193	PEX12	O00623	49	85326	0.0113575	0.271664	3									0	10	0.28	747.579	0	3.566	0.0002
59	2475	MTOR	P42345	67	1854242	0.247235	0.700959	1	DOID:10652;DOID:12849;DOID:5419;DOID:0060041;DOID:1826;DOID:10763;DOID:12858	AD;AUT;SCH;ASD;Epi;HTN;HD	GO:0005524;GO:0004674;GO:0043021;GO:0043022;GO:0044212	ATP_binding;protein_serine/threonine_kinase_activity;ribonucleoprotein_complex_binding;ribosome_binding;transcription_regulatory_region_DNA_bind...	GO:0099537;GO:0099536;GO:0007268;GO:0050804;GO:0031346;GO:0032535;GO:0008361;GO:0030258;GO:0042552;GO:0031644;GO:0031668;GO:0019722;GO:0009112;GO:0031929;GO:0010611;GO:0043491;GO:0048660;GO:0048661	trans-synaptic_signaling;synaptic_signaling;chemical_synaptic_transmission;modulation_of_chemical_synaptic_transmis...;positive_regulation_of_cell_projection_o...;regulation_of_cellular_component_size;regulation_of_cell_size;lipid_modification;myelination;regulation_of_neurological_system_proces...;cellular_response_to_extracellular_stimu...;calcium-mediated_signaling;nucleobase_metabolic_process…	GO:0045202;GO:0098794	synapse;postsynapse	0	29	0.35	13201.9	0.106	2.859	0.000446
60	207	AKT1	B0LPE5;P31749;B3KVH4	67	4618491	0.615836	0.645965	2	DOID:10652;DOID:3312;DOID:12849;DOID:14330;DOID:5419;DOID:0060041;DOID:10763;DOID:12858;DOID:2377	AD;BD;AUT;PD;SCH;ASD;HTN;HD;MS	GO:0005524;GO:0004674;GO:0032794;GO:0005080;GO:0004712;GO:0071889	ATP_binding;protein_serine/threonine_kinase_activity;GTPase_activating_protein_binding;protein_kinase_C_binding;protein_serine/threonine/tyrosine_kinase...;14-3-3_protein_binding	GO:0099537;GO:0099536;GO:0007268;GO:0032535;GO:0060078;GO:0008361;GO:0000165;GO:0099565;GO:0030258;GO:0006979;GO:0042552;GO:0031098;GO:0032869;GO:0051403;GO:0031929;GO:0043491;GO:0048660;GO:0048661;GO:0030203	trans-synaptic_signaling;synaptic_signaling;chemical_synaptic_transmission;regulation_of_cellular_component_size;regulation_of_postsynaptic_membrane_pote...;regulation_of_cell_size;MAPK_cascade;chemical_synaptic_transmission,_postsyna...;lipid_modification;response_to_oxidative_stress;myelination;stress-activated_protein_kinase_signalin...;cellular_response_to_insulin_stimulus;stress-activated_MA…	GO:0045202;GO:0098794	synapse;postsynapse	0	135	0.403	192595	0.036	2.48	0.002017
61	5170	PDPK1	O15530	62	1191967	0.158923	0.669424	1			GO:0005524;GO:0004674	ATP_binding;protein_serine/threonine_kinase_activity	GO:0034330;GO:0034329;GO:0050852;GO:0032869;GO:0002218;GO:0002758;GO:0019722;GO:0002757;GO:0055074;GO:0002224	cell_junction_organization;cell_junction_assembly;T_cell_receptor_signaling_pathway;cellular_response_to_insulin_stimulus;activation_of_innate_immune_response;innate_immune_response-activating_signal...;calcium-mediated_signaling;immune_response-activating_signal_transd...;calcium_ion_homeostasis;toll-like_receptor_signaling_pathway	GO:0045202;GO:0098794;GO:0014069;GO:0099572	synapse;postsynapse;postsynaptic_density;postsynaptic_specialization	0	41	0.345	35116.6	0.024	2.897	0.000688
62	6198	RPS6KB1	P23443	67	1430010	0.190665	0.612908	1	DOID:10652;DOID:2377	AD;MS	GO:0005524;GO:0004674;GO:0004712	ATP_binding;protein_serine/threonine_kinase_activity;protein_serine/threonine/tyrosine_kinase...	GO:0032869;GO:0031929	cellular_response_to_insulin_stimulus;TOR_signaling	GO:0045202	synapse	0	31	0.353	20459	0.075	2.834	0.000479
63	3667	IRS1	A0A024R499;P35568	55	1308220	0.174425	0.543861	1	DOID:10652;DOID:1826;DOID:10763	AD;Epi;HTN	GO:0005080	protein_kinase_C_binding	GO:0000165;GO:0030258;GO:0032869;GO:0043491	MAPK_cascade;lipid_modification;cellular_response_to_insulin_stimulus;protein_kinase_B_signaling			0	28	0.343	5453.47	0.101	2.913	0.000416
64	3798	KIF5A	Q12840	27	748150	0.0997422	0.490917	3	DOID:1826;DOID:2377	Epi;MS	GO:0005524;GO:0016887	ATP_binding;ATPase_activity	GO:0099537;GO:0099536;GO:0007268;GO:0099003;GO:0008088;GO:0007411;GO:0098930;GO:0008089	trans-synaptic_signaling;synaptic_signaling;chemical_synaptic_transmission;vesicle-mediated_transport_in_synapse;axo-dendritic_transport;axon_guidance;axonal_transport;anterograde_axonal_transport	GO:0033267	axon_part	0	15	0.332	3493.83	0.038	3.016	0.000233
65	3799	KIF5B	P33176;Q6P164;V9HW29	27	726577	0.0968655	0.599346	1	DOID:3312	BD	GO:0005524;GO:0016887	ATP_binding;ATPase_activity	GO:0099537;GO:0099536;GO:0007268;GO:0050804;GO:0008088;GO:0098930;GO:0008089;GO:0061025;GO:0071346;GO:0034341	trans-synaptic_signaling;synaptic_signaling;chemical_synaptic_transmission;modulation_of_chemical_synaptic_transmis...;axo-dendritic_transport;axonal_transport;anterograde_axonal_transport;membrane_fusion;cellular_response_to_interferon-gamma;response_to_interferon-gamma	GO:0033267;GO:0030427;GO:0030426	axon_part;site_of_polarized_growth;growth_cone	0	20	0.327	9730.1	0.042	3.054	0.000333
66	3800	KIF5C	O60282;Q59GB8	7	490266	0.0653545	0.3842	3	DOID:10652;DOID:3312;DOID:12849;DOID:5419;DOID:0060041;DOID:1059	AD;BD;AUT;SCH;ASD;ID	GO:0005524;GO:0016887	ATP_binding;ATPase_activity	GO:0099003;GO:0008088;GO:0007411;GO:0098930;GO:0008089	vesicle-mediated_transport_in_synapse;axo-dendritic_transport;axon_guidance;axonal_transport;anterograde_axonal_transport	GO:0033267;GO:0030427;GO:0030426	axon_part;site_of_polarized_growth;growth_cone	0	8	0.313	1116.45	0.107	3.194	0.000142
67	3064	HTT	P42858	4	2059179	0.274562	0.785483	1	DOID:12858	HD			GO:0031346;GO:0019722;GO:0055074	positive_regulation_of_cell_projection_o...;calcium-mediated_signaling;calcium_ion_homeostasis	GO:0045202;GO:0098794;GO:0098793;GO:0005776	synapse;postsynapse;presynapse;autophagosome	0	91	0.365	92610.8	0.017	2.74	0.001456
68	5898	RALA	P11233	88	1233408	0.164449	0.481631	3			GO:0003924;GO:0001664	GTPase_activity;G_protein-coupled_receptor_binding	GO:0031346	positive_regulation_of_cell_projection_o...			0	13	0.326	4531.5	0.103	3.064	0.000225
69	5333	PLCD1	P51178;A8K8F9	88	1108077	0.147737	0.323908	3			GO:0032794	GTPase_activating_protein_binding					0	7	0.32	1302.22	0.286	3.123	0.00013
70	3146	HMGB1	A0A024RDR0;P09429	7	1020619	0.136075	0.645052	1	DOID:10652;DOID:12849;DOID:0060041;DOID:1059;DOID:10763;DOID:2377	AD;AUT;ASD;ID;HTN;MS	GO:0003723;GO:0044212;GO:0005125	RNA_binding;transcription_regulatory_region_DNA_bind...;cytokine_activity	GO:0000165;GO:0031098;GO:0002218;GO:0051403;GO:0002758;GO:0002757;GO:0055074;GO:0002224;GO:0032606;GO:0032479;GO:0032481;GO:0032609;GO:0016458	MAPK_cascade;stress-activated_protein_kinase_signalin...;activation_of_innate_immune_response;stress-activated_MAPK_cascade;innate_immune_response-activating_signal...;immune_response-activating_signal_transd...;calcium_ion_homeostasis;toll-like_receptor_signaling_pathway;type_I_interferon_production;regulation_of_type_I_interferon_producti...;positive_regulation_of_type_I_interferon...;interfero…			0	29	0.339	13833.6	0.059	2.948	0.000466
71	1956	EGFR	Q504U8;E7BSV0;F2YGG7;E9PFD7;B7Z2I3;P00533	2	5851715	0.780281	0.7057	2	DOID:10652;DOID:3312;DOID:5419;DOID:1826;DOID:10763;DOID:12858	AD;BD;SCH;Epi;HTN;HD	GO:0005524;GO:0004674	ATP_binding;protein_serine/threonine_kinase_activity	GO:0099537;GO:0099536;GO:0007268;GO:0050804;GO:0000165;GO:0006979;GO:0043406;GO:0031098;GO:0051403;GO:0019722;GO:0038083;GO:0043491;GO:0048660;GO:0048661;GO:0016458	trans-synaptic_signaling;synaptic_signaling;chemical_synaptic_transmission;modulation_of_chemical_synaptic_transmis...;MAPK_cascade;response_to_oxidative_stress;positive_regulation_of_MAP_kinase_activi...;stress-activated_protein_kinase_signalin...;stress-activated_MAPK_cascade;calcium-mediated_signaling;peptidyl-tyrosine_autophosphorylation;protein_kinase_B_signaling;regulation_of_smooth_muscle_…	GO:0045202	synapse	0	187	0.402	291411	0.029	2.486	0.002911
72	3320	HSP90AA1	P07900;Q86SX1;K9JA46	16	1717592	0.229013	0.611626	1	DOID:10652;DOID:5419;DOID:1059;DOID:10763;DOID:9255	AD;SCH;ID;HTN;FTD	GO:0005524;GO:0003723;GO:0016887	ATP_binding;RNA_binding;ATPase_activity	GO:0002431;GO:0002757;GO:0043491	Fc_receptor_mediated_stimulatory_signali...;immune_response-activating_signal_transd...;protein_kinase_B_signaling	GO:0033267;GO:0030427;GO:0030426	axon_part;site_of_polarized_growth;growth_cone	0	48	0.354	21096.1	0.087	2.825	0.000724
73	1615	DARS1	P14868;A0A140VJW5;D3DP78	55	391075	0.0521278	0.324735	3			GO:0005524;GO:0003723	ATP_binding;RNA_binding			GO:0045202	synapse	0	7	0.311	3506.31	0.143	3.212	0.000138
74	2058	EPRS1	P07814	27	172435	0.0229731	0.470413	3			GO:0005524;GO:0003723	ATP_binding;RNA_binding	GO:0032869;GO:0071346;GO:0034341	cellular_response_to_insulin_stimulus;cellular_response_to_interferon-gamma;response_to_interferon-gamma			0	7	0.292	1609.93	0.095	3.427	0.000143
75	5310	PKD1	P98161	55	350448	0.0467103	0.449645	3	DOID:12849;DOID:0060041	AUT;ASD			GO:0055074	calcium_ion_homeostasis	GO:0034702	ion_channel_complex	0	11	0.31	1033.96	0.091	3.23	0.000187
76	1674	DES	P17661;Q53SB5	27	865819	0.115433	0.445421	3	DOID:5419	SCH					GO:0045202	synapse	0	25	0.332	4232.49	0.117	3.012	0.00036
77	5573	PRKAR1A	B2R5T5;P10644	74	1779983	0.237333	0.690896	1			GO:0030552;GO:0030291	cAMP_binding;protein_serine/threonine_kinase_inhibito...			GO:0045202	synapse	0	29	0.349	18512.6	0.054	2.861	0.000461
78	7249	TSC2	P49815;X5D7Q2;B3KWH7;Q5HYF7;H3BMQ0;X5D2U8	67	604832	0.0806313	0.498129	3	DOID:10652;DOID:12849;DOID:14330;DOID:0060041;DOID:1826;DOID:10763	AD;AUT;PD;ASD;Epi;HTN			GO:0032869;GO:0031929;GO:0043491	cellular_response_to_insulin_stimulus;TOR_signaling;protein_kinase_B_signaling	GO:0045202;GO:0098794;GO:0014069;GO:0099572	synapse;postsynapse;postsynaptic_density;postsynaptic_specialization	0	13	0.323	1856.76	0.051	3.1	0.00021
79	4291	MLF1	A0A140VKD2;P58340;Q5HYH4;Q2TLE4;A0A0S2Z4U8;B2RD48;A0A0S2Z4A4	16	963362	0.12844	0.332133	3									0	43	0.333	14103.6	0.112	3.006	0.000647
80	27101	CACYBP	Q9HB71;A0A024R904	16	887628	0.118341	0.512009	1									0	30	0.334	12892.1	0.046	2.992	0.00048
81	29959	NRBP1	Q9UHY1;F8W6G1	5	384195	0.0512104	0.594559	1			GO:0005524	ATP_binding					0	10	0.31	10833.4	0.111	3.228	0.00021
82	322	APBB1	O00213;B7Z4M9	2	1143017	0.152396	0.47623	3	DOID:10652	AD			GO:0031346;GO:0018205	positive_regulation_of_cell_projection_o...;peptidyl-lysine_modification	GO:0045202;GO:0098794;GO:0098793;GO:0097060;GO:0033267;GO:0045211;GO:0043197;GO:0030427;GO:0030426;GO:0042734	synapse;postsynapse;presynapse;synaptic_membrane;axon_part;postsynaptic_membrane;dendritic_spine;site_of_polarized_growth;growth_cone;presynaptic_membrane	0	15	0.331	5328.75	0.181	3.02	0.000255
83	10971	YWHAQ	P27348	67	1308040	0.174401	0.466976	3	DOID:10763	HTN	GO:0071889	14-3-3_protein_binding			GO:0045202	synapse	0	31	0.345	8967.81	0.103	2.901	0.000452
84	53616	ADAM22	Q9P0K1;Q08AL8	53	293076	0.03906	0.381571	3	DOID:1826	Epi			GO:0099072;GO:0042552	regulation_of_postsynaptic_membrane_neur...;myelination	GO:0045202;GO:0098794;GO:0014069;GO:0099572;GO:0097060;GO:0045211;GO:0098839;GO:0099634;GO:0098936;GO:0099055	synapse;postsynapse;postsynaptic_density;postsynaptic_specialization;synaptic_membrane;postsynaptic_membrane;postsynaptic_density_membrane;postsynaptic_specialization_membrane;intrinsic_component_of_postsynaptic_memb...;integral_component_of_postsynaptic_membr...	0	9	0.304	5445.56	0.028	3.294	0.000185
85	6427	SRSF2	A0A024R8U5;Q01130;Q53FN0	43	1533002	0.204399	0.514349	1	DOID:1059	ID	GO:0003723;GO:0005080	RNA_binding;protein_kinase_C_binding					0	21	0.347	9283.5	0.095	2.884	0.000314
86	2561	GABRB2	P47870	55	103136	0.0137323	0.49132	3	DOID:3312;DOID:5419;DOID:1826	BD;SCH;Epi			GO:0099537;GO:0099536;GO:0007268;GO:0050808;GO:0007416;GO:0060078;GO:0042490	trans-synaptic_signaling;synaptic_signaling;chemical_synaptic_transmission;synapse_organization;synapse_assembly;regulation_of_postsynaptic_membrane_pote...;mechanoreceptor_differentiation	GO:0045202;GO:0098794;GO:0099572;GO:0097060;GO:0045211;GO:0034702;GO:0099634;GO:0098982;GO:0098936;GO:0099055;GO:0034707	synapse;postsynapse;postsynaptic_specialization;synaptic_membrane;postsynaptic_membrane;ion_channel_complex;postsynaptic_specialization_membrane;GABA-ergic_synapse;intrinsic_component_of_postsynaptic_memb...;integral_component_of_postsynaptic_membr...;chloride_channel_complex	0	6	0.284	235.526	0	3.521	0.000122
87	5048	PAFAH1B1	P43034	43	724602	0.0966022	0.563763	1	DOID:5419	SCH			GO:0099537;GO:0099536;GO:0007268;GO:0050808;GO:0031346;GO:0032535;GO:0050807;GO:0050770;GO:0008088;GO:0031345;GO:0098930;GO:0008361;GO:0000165;GO:0061387;GO:0031098;GO:0050768;GO:0051403;GO:0010721;GO:0042490;GO:0060563	trans-synaptic_signaling;synaptic_signaling;chemical_synaptic_transmission;synapse_organization;positive_regulation_of_cell_projection_o...;regulation_of_cellular_component_size;regulation_of_synapse_organization;regulation_of_axonogenesis;axo-dendritic_transport;negative_regulation_of_cell_projection_o...;axonal_transport;regulation_of_cell_size;MAPK_cascade;regulation_of_extent_of_cell_growth;s…	GO:0033267;GO:0030427;GO:0030426	axon_part;site_of_polarized_growth;growth_cone	0	14	0.328	3353.58	0.099	3.053	0.000224
88	7529	YWHAB	P31946;V9HWD6	67	1453178	0.193755	0.536017	1	DOID:5419	SCH			GO:0000165	MAPK_cascade			0	39	0.347	14155.2	0.076	2.878	0.000568
89	7532	YWHAG	P61981	67	1085522	0.144729	0.262874	3	DOID:10652;DOID:5419;DOID:1826;DOID:2377	AD;SCH;Epi;MS	GO:0003723;GO:0005080;GO:0030291	RNA_binding;protein_kinase_C_binding;protein_serine/threonine_kinase_inhibito...	GO:0099537;GO:0099536;GO:0007268;GO:0050804;GO:0032869	trans-synaptic_signaling;synaptic_signaling;chemical_synaptic_transmission;modulation_of_chemical_synaptic_transmis...;cellular_response_to_insulin_stimulus	GO:0045202;GO:0098793	synapse;presynapse	0	34	0.335	7488.96	0.144	2.981	0.000499
90	7533	YWHAH	A0A024R1K7;Q04917;Q9H4N8	67	1311204	0.174823	0.492806	3	DOID:3312;DOID:14330;DOID:5419;DOID:1826	BD;PD;SCH;Epi	GO:0051427	hormone_receptor_binding	GO:0099537;GO:0099536;GO:0007268;GO:0050804;GO:0031345;GO:0050768;GO:0010721;GO:0009755	trans-synaptic_signaling;synaptic_signaling;chemical_synaptic_transmission;modulation_of_chemical_synaptic_transmis...;negative_regulation_of_cell_projection_o...;negative_regulation_of_neurogenesis;negative_regulation_of_cell_development;hormone-mediated_signaling_pathway			0	30	0.337	8991.27	0.113	2.965	0.000438
91	7164	TPD52L1	Q15730;Q16890;E9PPQ1;J3KNE7;E9PNK6	67	225191	0.0300079	0.377499	3					GO:0000165;GO:0043406;GO:0031098;GO:0051403	MAPK_cascade;positive_regulation_of_MAP_kinase_activi...;stress-activated_protein_kinase_signalin...;stress-activated_MAPK_cascade			0	10	0.301	784.929	0.067	3.325	0.000174
92	57403	RAB22A	Q9UL26	89	46090	0.0061255	0.118857	3			GO:0003924	GTPase_activity	GO:0032535	regulation_of_cellular_component_size			0	5	0.263	770.443	0	3.799	0.00012
93	64283	ARHGEF28	Q8N1W1	67	41970	0.00557612	0	0			GO:0003723	RNA_binding					0	2	0.261	11.278	0	3.829	6e-05
94	6810	STX4	B7Z425;Q12846	49	1136342	0.151506	0.277027	3	DOID:1826	Epi			GO:0099537;GO:0099536;GO:0007268;GO:0050804;GO:0099003;GO:0099504;GO:0099643;GO:0007269;GO:0016079;GO:0061025;GO:0006979;GO:0031629;GO:0071346;GO:0034341	trans-synaptic_signaling;synaptic_signaling;chemical_synaptic_transmission;modulation_of_chemical_synaptic_transmis...;vesicle-mediated_transport_in_synapse;synaptic_vesicle_cycle;signal_release_from_synapse;neurotransmitter_secretion;synaptic_vesicle_exocytosis;membrane_fusion;response_to_oxidative_stress;synaptic_vesicle_fusion_to_presynaptic_a...;cellular_response_to_interferon-gamma;response_…	GO:0045202;GO:0098794;GO:0098793;GO:0097060;GO:0043197;GO:0008021;GO:0042734;GO:0048786;GO:0048787	synapse;postsynapse;presynapse;synaptic_membrane;dendritic_spine;synaptic_vesicle;presynaptic_membrane;presynaptic_active_zone;presynaptic_active_zone_membrane	0	37	0.337	9014.12	0.123	2.97	0.000566
95	8773	SNAP23	A8K287;O00161;A0A024R9R8	49	1740510	0.232069	0.455088	3					GO:0099537;GO:0099536;GO:0007268;GO:0099003;GO:0099504;GO:0099643;GO:0007269;GO:0016079;GO:0061025;GO:0016082;GO:0031629	trans-synaptic_signaling;synaptic_signaling;chemical_synaptic_transmission;vesicle-mediated_transport_in_synapse;synaptic_vesicle_cycle;signal_release_from_synapse;neurotransmitter_secretion;synaptic_vesicle_exocytosis;membrane_fusion;synaptic_vesicle_priming;synaptic_vesicle_fusion_to_presynaptic_a...	GO:0045202;GO:0098793	synapse;presynapse	0	23	0.341	12825.9	0.13	2.93	0.000373
96	1432	MAPK14	L7RSM2;Q16539;A0A024RD15;B4E0K5	67	1817223	0.242298	0.507417	1	DOID:10652;DOID:5419;DOID:10763;DOID:12858;DOID:2377	AD;SCH;HTN;HD;MS	GO:0005524;GO:0004674;GO:0004707;GO:0004708;GO:0004712	ATP_binding;protein_serine/threonine_kinase_activity;MAP_kinase_activity;MAP_kinase_kinase_activity;protein_serine/threonine/tyrosine_kinase...	GO:0050808;GO:0050807;GO:0000165;GO:0030258;GO:0043406;GO:0031098;GO:0051403;GO:0030278	synapse_organization;regulation_of_synapse_organization;MAPK_cascade;lipid_modification;positive_regulation_of_MAP_kinase_activi...;stress-activated_protein_kinase_signalin...;stress-activated_MAPK_cascade;regulation_of_ossification	GO:0045202	synapse	0	60	0.356	42646.9	0.046	2.81	0.000953
97	10043	TOM1	B3KUF5;O60784	16	443737	0.05915	0.636482	1									0	13	0.312	1768.16	0.154	3.201	0.000218
98	672	BRCA1	P38398;A0A024R1V0	5	3253125	0.43377	0.719388	1	DOID:10652;DOID:2377	AD;MS	GO:0003723;GO:0051427;GO:0044212	RNA_binding;hormone_receptor_binding;transcription_regulatory_region_DNA_bind...	GO:0018205;GO:0051568;GO:0016571;GO:0034968;GO:0009755;GO:0043414	peptidyl-lysine_modification;histone_H3-K4_methylation;histone_methylation;histone_lysine_methylation;hormone-mediated_signaling_pathway;macromolecule_methylation			0	157	0.384	238040	0.013	2.601	0.00259
99	3984	LIMK1	P53667	67	587547	0.0783265	0.387751	3	DOID:10763	HTN	GO:0005524;GO:0004674	ATP_binding;protein_serine/threonine_kinase_activity	GO:0031346;GO:0032535;GO:0050770;GO:0008361;GO:0061387;GO:0002431;GO:0002757	positive_regulation_of_cell_projection_o...;regulation_of_cellular_component_size;regulation_of_axonogenesis;regulation_of_cell_size;regulation_of_extent_of_cell_growth;Fc_receptor_mediated_stimulatory_signali...;immune_response-activating_signal_transd...			0	13	0.321	1860.93	0.141	3.117	0.00021
100	1072	CFL1	P23528;V9HWI5	2	844518	0.112592	0.534885	1	DOID:5419	SCH			GO:0050808;GO:0032535;GO:0050807	synapse_organization;regulation_of_cellular_component_size;regulation_of_synapse_organization			1	19	0.331	6309.2	0.099	3.019	0.000305
101	5894	RAF1	L7RRS6;P04049;A0A0S2Z4L5;B4E0X2	67	3054880	0.407335	0.52888	1	DOID:10652	AD	GO:0005524;GO:0004674	ATP_binding;protein_serine/threonine_kinase_activity	GO:0000165;GO:0043406;GO:0002218;GO:0002758;GO:0002757	MAPK_cascade;positive_regulation_of_MAP_kinase_activi...;activation_of_innate_immune_response;innate_immune_response-activating_signal...;immune_response-activating_signal_transd...			0	72	0.367	54213.8	0.073	2.724	0.001064
102	1147	CHUK	O15111	7	1155798	0.1541	0.697571	1			GO:0005524;GO:0004674	ATP_binding;protein_serine/threonine_kinase_activity	GO:0000165;GO:0006979;GO:0031098;GO:0050852;GO:0002218;GO:0051403;GO:0002758;GO:0002757;GO:0002224;GO:0032606;GO:0032479;GO:0002756;GO:0032481	MAPK_cascade;response_to_oxidative_stress;stress-activated_protein_kinase_signalin...;T_cell_receptor_signaling_pathway;activation_of_innate_immune_response;stress-activated_MAPK_cascade;innate_immune_response-activating_signal...;immune_response-activating_signal_transd...;toll-like_receptor_signaling_pathway;type_I_interferon_production;regulation_of_type_I_interferon_producti...;MyD88-independ…			0	36	0.345	13729.4	0.038	2.901	0.000547
103	1613	DAPK3	B3KNJ3;O43293	43	1033858	0.13784	0.609191	1			GO:0005524;GO:0004674	ATP_binding;protein_serine/threonine_kinase_activity	GO:0034330;GO:0034329;GO:0071346;GO:0034341	cell_junction_organization;cell_junction_assembly;cellular_response_to_interferon-gamma;response_to_interferon-gamma			0	18	0.338	6027.47	0.059	2.958	0.000289
104	2891	GRIA2	P42262	56	288049	0.0383897	0.348475	3	DOID:10652;DOID:12849;DOID:5419;DOID:0060041;DOID:1826;DOID:2377	AD;AUT;SCH;ASD;Epi;MS			GO:0099537;GO:0099536;GO:0007268;GO:0099601;GO:0035235	trans-synaptic_signaling;synaptic_signaling;chemical_synaptic_transmission;regulation_of_neurotransmitter_receptor_...;ionotropic_glutamate_receptor_signaling_...	GO:0045202;GO:0098794;GO:0014069;GO:0099572;GO:0097060;GO:0045211;GO:0043197;GO:0034702	synapse;postsynapse;postsynaptic_density;postsynaptic_specialization;synaptic_membrane;postsynaptic_membrane;dendritic_spine;ion_channel_complex	1	10	0.306	1328.93	0.222	3.266	0.000182
105	2892	GRIA3	P42263;Q17R51;Q5XKG2	56	137514	0.0183165	0.291196	3	DOID:10652;DOID:5419;DOID:1826;DOID:1059;DOID:2377	AD;SCH;Epi;ID;MS			GO:0060078;GO:0099601;GO:0035235	regulation_of_postsynaptic_membrane_pote...;regulation_of_neurotransmitter_receptor_...;ionotropic_glutamate_receptor_signaling_...	GO:0045202;GO:0098794;GO:0097060;GO:0045211;GO:0034702	synapse;postsynapse;synaptic_membrane;postsynaptic_membrane;ion_channel_complex	1	5	0.286	98.299	0.5	3.496	0.000104
106	29763	PACSIN3	Q9UKS6	53	524772	0.0699557	0.600899	1									0	10	0.312	1216.63	0.089	3.202	0.000173
107	4783	NFIL3	A0A024R241;Q16649	27	61168	0.00813609	0.286158	3			GO:0044212;GO:0001012;GO:0003700	transcription_regulatory_region_DNA_bind...;RNA_polymerase_II_regulatory_region_DNA_...;DNA-binding_transcription_factor_activit...					0	3	0.268	41.384	0	3.731	7.4e-05
108	3276	PRMT1	A0A087X1W2;H7C2I1;Q99873	11	1463707	0.195159	0.530413	1			GO:0003723;GO:0042054;GO:0008276;GO:0008757;GO:0016741;GO:0008168	RNA_binding;histone_methyltransferase_activity;protein_methyltransferase_activity;S-adenosylmethionine-dependent_methyltra...;transferase_activity,_transferring_one-c...;methyltransferase_activity	GO:0000165;GO:0031098;GO:0051403;GO:0016571;GO:0043414	MAPK_cascade;stress-activated_protein_kinase_signalin...;stress-activated_MAPK_cascade;histone_methylation;macromolecule_methylation			0	45	0.347	24012.4	0.049	2.88	0.000689
109	405	ARNT	A8K6P0;P27540;Q53F30;B0AZM1	67	479162	0.0638738	0.333161	3			GO:0044212;GO:0003700	transcription_regulatory_region_DNA_bind...;DNA-binding_transcription_factor_activit...	GO:0009165;GO:0006979;GO:0018205	nucleotide_biosynthetic_process;response_to_oxidative_stress;peptidyl-lysine_modification			0	16	0.314	2460.18	0.2	3.187	0.00026
110	40	ASIC2	Q16515	27	78197	0.0104068	0	0	DOID:3312;DOID:14330	BD;PD			GO:0099537;GO:0099536;GO:0007268;GO:0050808;GO:0050807;GO:0007416;GO:0051963	trans-synaptic_signaling;synaptic_signaling;chemical_synaptic_transmission;synapse_organization;regulation_of_synapse_organization;synapse_assembly;regulation_of_synapse_assembly	GO:0045202;GO:0098794;GO:0043197	synapse;postsynapse;dendritic_spine	0	1	0.264	0		3.785	4.5e-05
111	41	ASIC1	A8K1U5;P78348	67	124181	0.0165386	0.196522	3					GO:0099537;GO:0099536;GO:0007268;GO:0050804;GO:0099643;GO:0007269	trans-synaptic_signaling;synaptic_signaling;chemical_synaptic_transmission;modulation_of_chemical_synaptic_transmis...;signal_release_from_synapse;neurotransmitter_secretion	GO:0045202	synapse	0	2	0.28	39.124	0	3.577	5.8e-05
112	3028	HSD17B10	Q99714;A0A0S2Z410	20	691513	0.0921899	0.553195	1	DOID:10652;DOID:5419;DOID:1059;DOID:2377	AD;SCH;ID;MS	GO:0003723	RNA_binding	GO:0043414	macromolecule_methylation			0	30	0.323	22236.7	0.057	3.101	0.000578
113	1859	DYRK1A	Q13627	7	753649	0.100475	0.635845	1	DOID:10652;DOID:0060041;DOID:1826;DOID:1059	AD;ASD;Epi;ID	GO:0005524;GO:0004674;GO:0004712	ATP_binding;protein_serine/threonine_kinase_activity;protein_serine/threonine/tyrosine_kinase...	GO:0038083	peptidyl-tyrosine_autophosphorylation			0	19	0.325	4012.97	0.07	3.079	0.000295
114	1742	DLG4	P78352;B9EGL1;B7Z647;B7Z4H2	53	2532929	0.337735	0.634429	1	DOID:10652;DOID:14330;DOID:5419	AD;PD;SCH	GO:0050780;GO:0001664	dopamine_receptor_binding;G_protein-coupled_receptor_binding	GO:0099537;GO:0099536;GO:0007268;GO:0050804;GO:0050808;GO:0031346;GO:0099072;GO:0060078;GO:0048168;GO:0000165;GO:0099565;GO:0099601;GO:0031644;GO:0055074	trans-synaptic_signaling;synaptic_signaling;chemical_synaptic_transmission;modulation_of_chemical_synaptic_transmis...;synapse_organization;positive_regulation_of_cell_projection_o...;regulation_of_postsynaptic_membrane_neur...;regulation_of_postsynaptic_membrane_pote...;regulation_of_neuronal_synaptic_plastici...;MAPK_cascade;chemical_synaptic_transmission,_postsyna...;regulation_of_neurotransmi…	GO:0045202;GO:0098794;GO:0014069;GO:0099572;GO:0098793;GO:0097060;GO:0033267;GO:0045211;GO:0043197;GO:0008021;GO:0034702;GO:0098839;GO:0099634	synapse;postsynapse;postsynaptic_density;postsynaptic_specialization;presynapse;synaptic_membrane;axon_part;postsynaptic_membrane;dendritic_spine;synaptic_vesicle;ion_channel_complex;postsynaptic_density_membrane;postsynaptic_specialization_membrane	1	158	0.369	239963	0.009	2.712	0.002851
115	2066	ERBB4	Q15303	53	1274776	0.169966	0.670858	1	DOID:10652;DOID:3312;DOID:14330;DOID:5419;DOID:10763	AD;BD;PD;SCH;HTN	GO:0005524;GO:0070851;GO:0044212	ATP_binding;growth_factor_receptor_binding;transcription_regulatory_region_DNA_bind...	GO:0050808;GO:0007416;GO:0000165;GO:0050768;GO:0010721;GO:0043491	synapse_organization;synapse_assembly;MAPK_cascade;negative_regulation_of_neurogenesis;negative_regulation_of_cell_development;protein_kinase_B_signaling	GO:0045202;GO:0098794;GO:0014069;GO:0099572;GO:0098793;GO:0097060;GO:0045211;GO:0042734;GO:0098839;GO:0099634;GO:0098982;GO:0098936;GO:0099055	synapse;postsynapse;postsynaptic_density;postsynaptic_specialization;presynapse;synaptic_membrane;postsynaptic_membrane;presynaptic_membrane;postsynaptic_density_membrane;postsynaptic_specialization_membrane;GABA-ergic_synapse;intrinsic_component_of_postsynaptic_memb...;integral_component_of_postsynaptic_membr...	0	40	0.344	22871.6	0.046	2.906	0.000631
116	1740	DLG2	Q15700;B7Z2T4;E9PN83;E9PIW2	53	231452	0.0308427	0.36319	3	DOID:14330;DOID:1826	PD;Epi			GO:0099537;GO:0099536;GO:0007268;GO:0050808;GO:0099072;GO:0008088;GO:0098930;GO:0000165;GO:0008089;GO:0099601	trans-synaptic_signaling;synaptic_signaling;chemical_synaptic_transmission;synapse_organization;regulation_of_postsynaptic_membrane_neur...;axo-dendritic_transport;axonal_transport;MAPK_cascade;anterograde_axonal_transport;regulation_of_neurotransmitter_receptor_...	GO:0045202;GO:0098794;GO:0014069;GO:0099572;GO:0097060;GO:0033267;GO:0045211;GO:0034702;GO:0098839;GO:0099634	synapse;postsynapse;postsynaptic_density;postsynaptic_specialization;synaptic_membrane;axon_part;postsynaptic_membrane;ion_channel_complex;postsynaptic_density_membrane;postsynaptic_specialization_membrane	1	20	0.289	2592.75	0.016	3.457	0.000359
117	1741	DLG3	Q92796;Q59FY1	53	1205939	0.160786	0.349458	3	DOID:5419;DOID:1059	SCH;ID			GO:0099537;GO:0099536;GO:0007268;GO:0050808;GO:0099072;GO:0000165;GO:0099601	trans-synaptic_signaling;synaptic_signaling;chemical_synaptic_transmission;synapse_organization;regulation_of_postsynaptic_membrane_neur...;MAPK_cascade;regulation_of_neurotransmitter_receptor_...	GO:0045202;GO:0098794;GO:0014069;GO:0099572;GO:0097060;GO:0033267;GO:0045211;GO:0030427;GO:0030426;GO:0034702;GO:0098839;GO:0099634	synapse;postsynapse;postsynaptic_density;postsynaptic_specialization;synaptic_membrane;axon_part;postsynaptic_membrane;site_of_polarized_growth;growth_cone;ion_channel_complex;postsynaptic_density_membrane;postsynaptic_specialization_membrane	1	33	0.336	13740.8	0.061	2.974	0.000549
118	9228	DLGAP2	A0A1B0GXK6;A0A1B0GTN4;Q9P1A6	53	1070617	0.142742	0.385318	3	DOID:5419	SCH			GO:0099537;GO:0099536;GO:0007268	trans-synaptic_signaling;synaptic_signaling;chemical_synaptic_transmission	GO:0045202;GO:0098794;GO:0014069;GO:0099572;GO:0097060;GO:0045211	synapse;postsynapse;postsynaptic_density;postsynaptic_specialization;synaptic_membrane;postsynaptic_membrane	1	22	0.331	4568.88	0.208	3.017	0.000334
119	215	ABCD1	P33897	74	36358	0.00482778	0.248047	3	DOID:1059	ID	GO:0005524;GO:0016887	ATP_binding;ATPase_activity	GO:0030258;GO:0006979;GO:0042552	lipid_modification;response_to_oxidative_stress;myelination			0	5	0.266	5150.22	0.1	3.757	0.000163
120	225	ABCD2	Q9UBJ2	74	15381	0.00203059	0	0			GO:0005524;GO:0016887	ATP_binding;ATPase_activity	GO:0030258;GO:0042552	lipid_modification;myelination			0	2	0.249	0	1	4.021	7.5e-05
121	5825	ABCD3	P28288	74	1213709	0.161822	0.454398	3			GO:0005524;GO:0016887	ATP_binding;ATPase_activity	GO:0030258	lipid_modification			0	12	0.329	10555.1	0.106	3.04	0.000226
122	10484	SEC23A	Q15436	43	362450	0.0483107	0.604131	1									0	17	0.312	4402.19	0.044	3.2	0.000289
123	10015	PDCD6IP	Q8WUM4	55	967015	0.128927	0.572151	1			GO:0001664	G_protein-coupled_receptor_binding	GO:0034330;GO:0034329;GO:0045216;GO:0043297	cell_junction_organization;cell_junction_assembly;cell-cell_junction_organization;apical_junction_assembly			0	22	0.336	6146.67	0.126	2.98	0.000342
124	55824	PAG1	Q9NWQ8	56	871297	0.116163	0.453834	3	DOID:5419	SCH			GO:0050852;GO:0002757	T_cell_receptor_signaling_pathway;immune_response-activating_signal_transd...			0	7	0.312	664.152	0.143	3.209	0.000132
125	2512	FTL	P02792	67	668086	0.089066	0.597684	1	DOID:5419	SCH					GO:0005776	autophagosome	0	16	0.332	6976.35	0.042	3.013	0.000272
126	2495	FTH1	A0A024R525;P02794	67	791809	0.105564	0.672691	1	DOID:12849;DOID:0060041	AUT;ASD					GO:0005776	autophagosome	0	18	0.335	5107.76	0.046	2.986	0.00028
127	3251	HPRT1	A0A140VJL3;P00492	11	271902	0.0362366	0.155997	3	DOID:9255	FTD			GO:0009165;GO:0009112;GO:0042417	nucleotide_biosynthetic_process;nucleobase_metabolic_process;dopamine_metabolic_process			0	3	0.3	158.637	0.333	3.332	7.4e-05
128	10342	TFG	Q92734;Q05BK6	28	846048	0.112796	0.61751	1									0	23	0.335	8265.13	0.099	2.986	0.00037
129	210	ALAD	A0A140VJL9;P13716;Q6ZMU0;B7Z3I9;A0A024R877	20	17364	0.00229501	0	0	DOID:10763	HTN			GO:0006979	response_to_oxidative_stress			0	1	0.244	0		4.1	4.8e-05
130	3855	KRT7	P08729	27	173993	0.0231808	0.396723	3									0	6	0.289	226.506	0.067	3.462	0.000112
131	10935	PRDX3	P30048	19	586036	0.078125	0.541006	1	DOID:10652;DOID:14330	AD;PD			GO:0006979	response_to_oxidative_stress			0	9	0.326	4230.11	0.111	3.071	0.000171
132	2783	GNB2	P62879;Q6FHM2	16	776129	0.103473	0.449337	3	DOID:5419	SCH	GO:0003924	GTPase_activity					0	30	0.328	11761	0.044	3.045	0.000467
133	65263	PYCR3	B4DGI7;Q53H96;A0A0A0MQS1	25	209107	0.0278631	0.347735	3									0	3	0.295	51.985	0.333	3.395	7.1e-05
134	9531	BAG3	O95817	16	1278354	0.170443	0.585536	1	DOID:14330	PD							0	31	0.349	13991	0.049	2.866	0.000463
135	10574	CCT7	Q99832	24	826193	0.110149	0.475583	3			GO:0005524	ATP_binding					0	22	0.335	9723.97	0.065	2.984	0.000358
136	10534	ZNRD2	G3V1B8;O60232	24	189161	0.0252034	0.461202	3									0	9	0.295	946.986	0.083	3.385	0.000161
137	3936	LCP1	A0A024RDT4;P13796	88	1318351	0.175776	0.448944	3					GO:0010737	protein_kinase_A_signaling			0	8	0.329	1778.27	0.286	3.037	0.000148
138	2197	FAU	P35544	24	56862	0.0075619	0.419066	3			GO:0003723	RNA_binding					0	5	0.271	1373.31	0	3.692	0.000121
139	10550	ARL6IP5	A0A024R371;O75915	49	849978	0.113321	0.552367	1	DOID:10763	HTN			GO:0000165;GO:0006979;GO:0031098;GO:0051403;GO:0001504	MAPK_cascade;response_to_oxidative_stress;stress-activated_protein_kinase_signalin...;stress-activated_MAPK_cascade;neurotransmitter_uptake			0	9	0.319	7466.2	0.056	3.138	0.000188
140	6342	SCP2	P22307;Q59HG9;E9PLD1;B2R761	20	92618	0.0123298	0.405512	3					GO:0030258	lipid_modification			0	6	0.281	518.841	0.133	3.562	0.000133
141	5093	PCBP1	Q15365;Q53SS8	11	1040856	0.138773	0.487267	3			GO:0003723;GO:0003700	RNA_binding;DNA-binding_transcription_factor_activit...					1	31	0.34	22801.1	0.09	2.941	0.000533
142	5295	PIK3R1	P27986	55	3156521	0.420888	0.505807	1	DOID:10763	HTN			GO:0007411;GO:0030258;GO:0050852;GO:0032869;GO:0002431;GO:0002757;GO:0043491	axon_guidance;lipid_modification;T_cell_receptor_signaling_pathway;cellular_response_to_insulin_stimulus;Fc_receptor_mediated_stimulatory_signali...;immune_response-activating_signal_transd...;protein_kinase_B_signaling			0	87	0.373	65893.6	0.066	2.679	0.001294
143	7905	REEP5	Q00765	85	209473	0.0279119	0.445457	3									0	9	0.293	1823.01	0.056	3.419	0.000173
144	954	ENTPD2	Q9Y5L3	49	18729	0.00247703	0	0			GO:0005524	ATP_binding					0	1	0.251	0		3.988	4.6e-05
145	5584	PRKCI	P41743	62	1864370	0.248585	0.678227	1			GO:0005524;GO:0004674	ATP_binding;protein_serine/threonine_kinase_activity	GO:0031346;GO:0034330;GO:0034329;GO:0099072;GO:0045216;GO:0032869;GO:0043297	positive_regulation_of_cell_projection_o...;cell_junction_organization;cell_junction_assembly;regulation_of_postsynaptic_membrane_neur...;cell-cell_junction_organization;cellular_response_to_insulin_stimulus;apical_junction_assembly	GO:0045202	synapse	0	27	0.348	12179.1	0.063	2.87	0.000412
146	55746	NUP133	Q8WUM0	49	612128	0.0816042	0.407493	3					GO:0019083;GO:0009165;GO:0018205;GO:0016458	viral_transcription;nucleotide_biosynthetic_process;peptidyl-lysine_modification;gene_silencing			0	14	0.322	2306.06	0.209	3.103	0.00023
147	10675	CSPG5	B7Z2E0;O95196;A0A087WUT8	49	31853	0.00422706	0.196522	3	DOID:5419	SCH	GO:0008083	growth_factor_activity	GO:0099537;GO:0099536;GO:0007268;GO:0050804;GO:0099003;GO:0099504;GO:0099643;GO:0007269;GO:0016079;GO:0098693;GO:2000300;GO:0030203	trans-synaptic_signaling;synaptic_signaling;chemical_synaptic_transmission;modulation_of_chemical_synaptic_transmis...;vesicle-mediated_transport_in_synapse;synaptic_vesicle_cycle;signal_release_from_synapse;neurotransmitter_secretion;synaptic_vesicle_exocytosis;regulation_of_synaptic_vesicle_cycle;regulation_of_synaptic_vesicle_exocytosi...;glycosaminoglycan_metabolic_process	GO:0045202;GO:0098794;GO:0097060;GO:0045211;GO:0098982;GO:0098936;GO:0099055	synapse;postsynapse;synaptic_membrane;postsynaptic_membrane;GABA-ergic_synapse;intrinsic_component_of_postsynaptic_memb...;integral_component_of_postsynaptic_membr...	0	2	0.261	49.117	0	3.824	6.3e-05
148	2547	XRCC6	A0A024R1N4;P12956;B1AHC9;B4DE32;B4E356	11	3085779	0.411455	0.573312	1			GO:0005524;GO:0003723;GO:0044212	ATP_binding;RNA_binding;transcription_regulatory_region_DNA_bind...	GO:0002218;GO:0032606;GO:0032479;GO:0032481;GO:0048660	activation_of_innate_immune_response;type_I_interferon_production;regulation_of_type_I_interferon_producti...;positive_regulation_of_type_I_interferon...;regulation_of_smooth_muscle_cell_prolife...	GO:0005730	nucleolus	0	165	0.377	181624	0.017	2.656	0.002621
149	2280	FKBP1A	P62942;Q0VDC6;A0A087WTS4	22	193431	0.0257728	0.584209	1	DOID:10652;DOID:14330	AD;PD			GO:0019722;GO:0055074	calcium-mediated_signaling;calcium_ion_homeostasis	GO:0034702	ion_channel_complex	0	10	0.3	836.145	0	3.336	0.000181
150	6640	SNTA1	Q13424	52	351036	0.0467887	0.590664	1							GO:0045202	synapse	0	9	0.308	1728.64	0	3.244	0.000169
151	3842	TNPO1	A0A024RAM0;Q92973	11	244682	0.0326069	0.373618	3	DOID:9255	FTD	GO:0003723	RNA_binding					0	5	0.302	284.367	0	3.309	0.000101
152	387	RHOA	A0A024R324;P61586;C9JX21;B4DKN9;C9JRM1;Q9BVT0	57	905743	0.120757	0.544897	1	DOID:10652;DOID:1826;DOID:10763	AD;Epi;HTN	GO:0003924	GTPase_activity	GO:0050808;GO:0031346;GO:0032535;GO:0034330;GO:0050807;GO:0034329;GO:0050770;GO:0031345;GO:0008361;GO:0031098;GO:0045216;GO:0050768;GO:0010721;GO:0050771;GO:0043297;GO:0009755	synapse_organization;positive_regulation_of_cell_projection_o...;regulation_of_cellular_component_size;cell_junction_organization;regulation_of_synapse_organization;cell_junction_assembly;regulation_of_axonogenesis;negative_regulation_of_cell_projection_o...;regulation_of_cell_size;stress-activated_protein_kinase_signalin...;cell-cell_junction_organization;negative_regulation_of_neurogenesis;nega…	GO:0045202;GO:0098794;GO:0043197	synapse;postsynapse;dendritic_spine	0	35	0.333	15452.9	0.034	3.007	0.000575
153	824	CAPN2	B4DN77;P17655;Q59EF6	67	270892	0.0361019	0.557737	1	DOID:10652	AD			GO:0006979	response_to_oxidative_stress			0	9	0.309	1191.55	0.028	3.241	0.000166
154	6804	STX1A	Q16623;Q75ME0	49	795294	0.106029	0.187906	3	DOID:3312;DOID:12849;DOID:5419;DOID:0060041;DOID:1826;DOID:9255	BD;AUT;SCH;ASD;Epi;FTD			GO:0099537;GO:0099536;GO:0007268;GO:0050804;GO:0099003;GO:0099504;GO:0099643;GO:0007269;GO:0016079;GO:0098693;GO:0048488;GO:0060078;GO:2000300;GO:0099565;GO:0061025;GO:0016082;GO:0031644;GO:0031629;GO:0018205	trans-synaptic_signaling;synaptic_signaling;chemical_synaptic_transmission;modulation_of_chemical_synaptic_transmis...;vesicle-mediated_transport_in_synapse;synaptic_vesicle_cycle;signal_release_from_synapse;neurotransmitter_secretion;synaptic_vesicle_exocytosis;regulation_of_synaptic_vesicle_cycle;synaptic_vesicle_endocytosis;regulation_of_postsynaptic_membrane_pote...;regulation_of_synaptic_ves…	GO:0045202;GO:0098794;GO:0014069;GO:0099572;GO:0098793;GO:0097060;GO:0008021;GO:0042734;GO:0030672;GO:0034702;GO:0048786;GO:0098563;GO:0030285;GO:0048787	synapse;postsynapse;postsynaptic_density;postsynaptic_specialization;presynapse;synaptic_membrane;synaptic_vesicle;presynaptic_membrane;synaptic_vesicle_membrane;ion_channel_complex;presynaptic_active_zone;intrinsic_component_of_synaptic_vesicle_...;integral_component_of_synaptic_vesicle_m...;presynaptic_active_zone_membrane	0	43	0.326	13659.4	0.065	3.07	0.000681
155	1495	CTNNA1	G3XAM7;P35221;B4DKT9;B4DU00	65	1402319	0.186973	0.635651	1			GO:0003723	RNA_binding	GO:0034330;GO:0034329;GO:0045216;GO:0050768;GO:0010721;GO:0043297	cell_junction_organization;cell_junction_assembly;cell-cell_junction_organization;negative_regulation_of_neurogenesis;negative_regulation_of_cell_development;apical_junction_assembly			0	19	0.347	6252.67	0.117	2.884	0.000306
156	3736	KCNA1	Q09470	53	152502	0.0203151	0.335157	3	DOID:1826;DOID:10763	Epi;HTN			GO:0099537;GO:0099536;GO:0007268;GO:0060078	trans-synaptic_signaling;synaptic_signaling;chemical_synaptic_transmission;regulation_of_postsynaptic_membrane_pote...	GO:0045202;GO:0098794;GO:0098793;GO:0097060;GO:0033267;GO:0045211;GO:0042734;GO:0034702;GO:0098936;GO:0099055	synapse;postsynapse;presynapse;synaptic_membrane;axon_part;postsynaptic_membrane;presynaptic_membrane;ion_channel_complex;intrinsic_component_of_postsynaptic_memb...;integral_component_of_postsynaptic_membr...	0	6	0.286	2750.49	0.133	3.495	0.000152
157	5058	PAK1	Q13153;A0A024R5P0	67	1545352	0.206046	0.640565	1	DOID:10652;DOID:5419	AD;SCH	GO:0005524;GO:0004674	ATP_binding;protein_serine/threonine_kinase_activity	GO:0031346;GO:0032535;GO:0050770;GO:0008361;GO:0000165;GO:0061387;GO:0043406;GO:0031098;GO:0050852;GO:0032869;GO:0002218;GO:0002431;GO:0051403;GO:0002758;GO:0010721;GO:0002757;GO:0010611;GO:0009755;GO:0048660;GO:0048661	positive_regulation_of_cell_projection_o...;regulation_of_cellular_component_size;regulation_of_axonogenesis;regulation_of_cell_size;MAPK_cascade;regulation_of_extent_of_cell_growth;positive_regulation_of_MAP_kinase_activi...;stress-activated_protein_kinase_signalin...;T_cell_receptor_signaling_pathway;cellular_response_to_insulin_stimulus;activation_of_innate_immune_response;Fc_receptor_mediated…			0	44	0.352	28911	0.041	2.838	0.000679
158	3503	IGHG4		14	192	5.20048e-06	0	0					GO:0002431;GO:0002757;GO:0050853	Fc_receptor_mediated_stimulatory_signali...;immune_response-activating_signal_transd...;B_cell_receptor_signaling_pathway	GO:0072562	blood_microparticle	0	1	0.181	0		5.512	7.9e-05
159	2934	GSN	P06396;A0A0A0MT01;A0A0A0MS51;B7Z4U6	2	282817	0.037692	0.47712	3	DOID:10652;DOID:3312;DOID:5419;DOID:1826;DOID:10763	AD;BD;SCH;Epi;HTN			GO:0032535;GO:0071346;GO:0034341	regulation_of_cellular_component_size;cellular_response_to_interferon-gamma;response_to_interferon-gamma	GO:0072562	blood_microparticle	0	7	0.303	855.929	0.095	3.3	0.000134
160	7332	UBE2L3	P68036;A0A024R1A4	67	1187041	0.158266	0.613883	1	DOID:14330	PD	GO:0005524;GO:0003723	ATP_binding;RNA_binding					0	28	0.341	8946.33	0.077	2.929	0.000428
161	3500	IGHG1		14	105817	0.0140898	0.347735	3	DOID:10652	AD			GO:0002431;GO:0002757;GO:0050853	Fc_receptor_mediated_stimulatory_signali...;immune_response-activating_signal_transd...;B_cell_receptor_signaling_pathway	GO:0072562	blood_microparticle	0	3	0.273	6741.54	0	3.667	0.000107
162	3612	IMPA1	A0A140VJL8;P29218;A0A024R830	18	71494	0.00951302	0.196522	3	DOID:3312	BD			GO:0030258	lipid_modification			0	2	0.269	118.219	0	3.717	6.5e-05
163	2108	ETFA	A0A0S2Z3L0;P13804	19	1126995	0.15026	0.493763	3					GO:0030258	lipid_modification			0	13	0.337	6889.11	0.205	2.969	0.000219
164	259217	HSPA12A	A0A1B0GTF3;B7Z2M8;O43301	54	35575	0.00472337	0.466212	3	DOID:5419	SCH	GO:0005524	ATP_binding					0	5	0.26	327.753	0	3.849	0.000129
165	23499	MACF1	Q6ZSD7;Q9UPN3	54	927512	0.123659	0.696419	1	DOID:5419	SCH	GO:0003723;GO:0016887	RNA_binding;ATPase_activity	GO:0031346;GO:0032535;GO:0034330;GO:0034329;GO:0050770;GO:0008361;GO:0061387	positive_regulation_of_cell_projection_o...;regulation_of_cellular_component_size;cell_junction_organization;cell_junction_assembly;regulation_of_axonogenesis;regulation_of_cell_size;regulation_of_extent_of_cell_growth			0	28	0.338	17586	0.026	2.959	0.00047
166	260425	MAGI3	Q5TCQ9;A0A024R0E9	53	107435	0.0143056	0.348315	3			GO:0005524	ATP_binding	GO:0000165;GO:0031098;GO:0051403	MAPK_cascade;stress-activated_protein_kinase_signalin...;stress-activated_MAPK_cascade			0	10	0.273	1209.15	0.022	3.658	0.000201
167	50618	ITSN2	A6H8W8;Q9NZM3	55	1971298	0.262844	0.652219	1	DOID:5419	SCH			GO:0031346	positive_regulation_of_cell_projection_o...			0	55	0.358	31507.7	0.038	2.794	0.000839
168	55187	VPS13D	Q5THJ4	74	363519	0.0484533	0.459066	3									0	6	0.3	414.533	0.133	3.336	0.000113
169	25831	HECTD1	Q9ULT8	41	496177	0.0661427	0.472248	3									0	7	0.308	2699.05	0.143	3.25	0.000134
170	3547	IGSF1	Q8N6C5	41	19960	0.00264118	0.347735	3									0	3	0.255	54.392	0	3.917	8.3e-05
171	5799	PTPRN2	E7EM83;I6L9F8;Q92932	92	461086	0.0614634	0.614472	1	DOID:3312;DOID:5419	BD;SCH			GO:0099537;GO:0099536;GO:0007268;GO:0099643;GO:0007269	trans-synaptic_signaling;synaptic_signaling;chemical_synaptic_transmission;signal_release_from_synapse;neurotransmitter_secretion	GO:0045202;GO:0098793;GO:0033267;GO:0008021;GO:0030672;GO:0098563;GO:0030285	synapse;presynapse;axon_part;synaptic_vesicle;synaptic_vesicle_membrane;intrinsic_component_of_synaptic_vesicle_...;integral_component_of_synaptic_vesicle_m...	0	15	0.317	1807.73	0.105	3.156	0.000242
172	5362	PLXNA2	O75051	55	310396	0.0413696	0.419066	3	DOID:5419	SCH			GO:0031346;GO:0050770;GO:0007411	positive_regulation_of_cell_projection_o...;regulation_of_axonogenesis;axon_guidance			0	5	0.291	639.926	0	3.436	0.00011
173	23037	PDZD2	A0A024RE15;O15018	53	73328	0.00975757	0.323638	3	DOID:3312	BD							0	4	0.28	188	0	3.567	9.5e-05
174	26037	SIPA1L1	O43166	53	946115	0.12614	0.416152	3	DOID:10652;DOID:5419	AD;SCH			GO:0099537;GO:0099536;GO:0007268;GO:0050804;GO:0050808;GO:0050807;GO:0050770	trans-synaptic_signaling;synaptic_signaling;chemical_synaptic_transmission;modulation_of_chemical_synaptic_transmis...;synapse_organization;regulation_of_synapse_organization;regulation_of_axonogenesis	GO:0045202;GO:0098794;GO:0014069;GO:0099572;GO:0097060;GO:0045211;GO:0043197	synapse;postsynapse;postsynaptic_density;postsynaptic_specialization;synaptic_membrane;postsynaptic_membrane;dendritic_spine	0	15	0.326	4791.51	0.171	3.07	0.000244
175	23026	MYO16	F8W883;Q9Y6X6	52	145559	0.0193893	0.40364	3	DOID:10652;DOID:5419	AD;SCH	GO:0005524	ATP_binding					0	4	0.278	1145.28	0	3.599	0.000103
176	23129	PLXND1	Q9Y4D7	52	66482	0.00884469	0.379113	3					GO:0050808;GO:0031346;GO:0050770;GO:0007411;GO:0007416	synapse_organization;positive_regulation_of_cell_projection_o...;regulation_of_axonogenesis;axon_guidance;synapse_assembly			0	4	0.269	1110.53	0	3.723	0.0001
177	1951	CELSR3	Q9NYQ7	92	395073	0.0526609	0.451024	3			GO:0004930	G_protein-coupled_receptor_activity	GO:0007411	axon_guidance			0	14	0.312	7398.85	0	3.202	0.000277
178	1173	AP2M1	Q96CW1;B4DNB9;E9PFW3	59	1232858	0.164376	0.647676	1	DOID:5419	SCH			GO:0032535	regulation_of_cellular_component_size			0	30	0.345	25102.1	0.034	2.897	0.000513
179	22883	CLSTN1	O94985;B4E3Q1	7	79361	0.010562	0.510136	1	DOID:10652	AD			GO:0099537;GO:0099536;GO:0007268;GO:0050804;GO:0050808;GO:0099003;GO:0050807;GO:0099072;GO:0007416;GO:0098877;GO:0051963;GO:0099637;GO:0060074	trans-synaptic_signaling;synaptic_signaling;chemical_synaptic_transmission;modulation_of_chemical_synaptic_transmis...;synapse_organization;vesicle-mediated_transport_in_synapse;regulation_of_synapse_organization;regulation_of_postsynaptic_membrane_neur...;synapse_assembly;neurotransmitter_receptor_transport_to_p...;regulation_of_synapse_assembly;neurotransmitter_receptor_transport;synapse_matura…	GO:0045202;GO:0098794;GO:0014069;GO:0099572;GO:0097060;GO:0045211;GO:0043197;GO:0098839;GO:0099634;GO:0098982;GO:0098936;GO:0099055;GO:0098845	synapse;postsynapse;postsynaptic_density;postsynaptic_specialization;synaptic_membrane;postsynaptic_membrane;dendritic_spine;postsynaptic_density_membrane;postsynaptic_specialization_membrane;GABA-ergic_synapse;intrinsic_component_of_postsynaptic_memb...;integral_component_of_postsynaptic_membr...;postsynaptic_endosome	0	8	0.281	787.949	0	3.555	0.00017
180	221981	THSD7A	Q9UPZ6	49	81221	0.0108101	0.298417	3	DOID:1826	Epi							0	6	0.28	294.596	0	3.567	0.000123
181	23025	UNC13A	Q9UPW8	2	185330	0.0246926	0.445292	3	DOID:9255	FTD			GO:0099537;GO:0099536;GO:0007268;GO:0050804;GO:0050808;GO:0099003;GO:0099504;GO:0031346;GO:0099643;GO:0007269;GO:0016079;GO:0048168;GO:0016082	trans-synaptic_signaling;synaptic_signaling;chemical_synaptic_transmission;modulation_of_chemical_synaptic_transmis...;synapse_organization;vesicle-mediated_transport_in_synapse;synaptic_vesicle_cycle;positive_regulation_of_cell_projection_o...;signal_release_from_synapse;neurotransmitter_secretion;synaptic_vesicle_exocytosis;regulation_of_neuronal_synaptic_plastici...;synaptic_vesicle_priming	GO:0045202;GO:0098793;GO:0097060;GO:0033267;GO:0008021;GO:0042734;GO:0030672;GO:0048786	synapse;presynapse;synaptic_membrane;axon_part;synaptic_vesicle;presynaptic_membrane;synaptic_vesicle_membrane;presynaptic_active_zone	0	5	0.287	248.208	0.2	3.486	0.000104
182	20	ABCA2	Q9BZC7	26	35931	0.00477084	0.196522	3	DOID:10652	AD	GO:0005524;GO:0016887	ATP_binding;ATPase_activity					0	2	0.254	32.847	0	3.938	6.1e-05
183	22995	CEP152	O94986;Q3B7A2	43	1975738	0.263436	0.328856	3									0	64	0.343	16639.5	0.117	2.915	0.000922
184	57453	DSCAML1	Q8TD84	53	27039	0.00358513	0.206913	3					GO:0007411	axon_guidance	GO:0045202	synapse	0	3	0.245	30.397	0	4.084	8.3e-05
185	23228	PLCL2	Q9UPR0	93	169251	0.0225485	0.40364	3	DOID:5419;DOID:2377	SCH;MS			GO:0099537;GO:0099536;GO:0007268;GO:0050804;GO:0002757;GO:0050853	trans-synaptic_signaling;synaptic_signaling;chemical_synaptic_transmission;modulation_of_chemical_synaptic_transmis...;immune_response-activating_signal_transd...;B_cell_receptor_signaling_pathway			0	4	0.29	1126.34	0	3.443	9.6e-05
186	5365	PLXNB3	A8K920;Q9ULL4	52	49087	0.00652514	0.490249	3					GO:0031346;GO:0050770;GO:0007411;GO:0031345	positive_regulation_of_cell_projection_o...;regulation_of_axonogenesis;axon_guidance;negative_regulation_of_cell_projection_o...			0	8	0.26	1422.33	0	3.839	0.000196
187	23113	CUL9	Q8IWT3	56	225857	0.0300967	0.466212	3	DOID:14330	PD	GO:0005524	ATP_binding					0	5	0.297	1141.53	0	3.366	0.00011
188	9439	MED23	Q05DL5;Q9ULK4	4	273251	0.0364164	0.521776	1	DOID:1059	ID							0	19	0.301	11249.6	0.035	3.327	0.000382
189	27148	STK36	Q9NRP7;A0A140VJW1	53	18801	0.00248663	0.196522	3			GO:0005524;GO:0004674	ATP_binding;protein_serine/threonine_kinase_activity					0	2	0.248	17.564	0	4.04	6.4e-05
190	57556	SEMA6A	A0A0A0MQU6;Q9H2E6	55	447325	0.0596285	0.184975	3	DOID:3312;DOID:5419	BD;SCH			GO:0032535;GO:0050770;GO:0007411;GO:0031345;GO:0008361;GO:0000165;GO:0061387;GO:0050768;GO:0010721;GO:0050771;GO:0048846;GO:0050922	regulation_of_cellular_component_size;regulation_of_axonogenesis;axon_guidance;negative_regulation_of_cell_projection_o...;regulation_of_cell_size;MAPK_cascade;regulation_of_extent_of_cell_growth;negative_regulation_of_neurogenesis;negative_regulation_of_cell_development;negative_regulation_of_axonogenesis;axon_extension_involved_in_axon_guidance;negative_regulation_of_chemotaxis			0	6	0.302	537.11	0	3.307	0.000121
191	10580	SORBS1	Q9BX66;B4DTX5	55	1181223	0.157491	0.528076	1	DOID:5419;DOID:10763	SCH;HTN			GO:0034330;GO:0034329;GO:0032869	cell_junction_organization;cell_junction_assembly;cellular_response_to_insulin_stimulus			0	23	0.34	6843.24	0.075	2.94	0.000354
192	57571	CARNS1	A5YM72	7	7757	0.00101396	0	0			GO:0005524;GO:0016887	ATP_binding;ATPase_activity					0	1	0.238	0		4.2	4.9e-05
193	57670	KIAA1549	Q9HCM3	92	398769	0.0531537	0.529881	1									0	7	0.305	1504.39	0.048	3.283	0.000135
194	4645	MYO5B	Q7Z7A5;Q9ULV0	92	135595	0.0180606	0.361724	3	DOID:5419	SCH	GO:0005524	ATP_binding					0	8	0.284	449.723	0.071	3.527	0.000148
195	57610	RANBP10	Q6VN20;B3KP49;R4GMX8	68	127249	0.0169477	0.324735	3									0	7	0.28	1505.28	0	3.574	0.000151
196	23031	MAST3	O60307	67	31184	0.00413785	0.196522	3			GO:0005524;GO:0004674	ATP_binding;protein_serine/threonine_kinase_activity					0	2	0.255	87.174	0	3.915	6.7e-05
197	815	CAMK2A	A8K161;Q8IWE0;Q7LDD5;Q9UQM7	2	1314178	0.17522	0.710489	1	DOID:10652;DOID:5419;DOID:9255	AD;SCH;FTD	GO:0005524;GO:0004674	ATP_binding;protein_serine/threonine_kinase_activity	GO:0099537;GO:0099536;GO:0007268;GO:0050804;GO:0099003;GO:0099504;GO:0099643;GO:0007269;GO:0016079;GO:0098693;GO:0048168;GO:2000300;GO:0007223;GO:0071346;GO:0034341;GO:0060333	trans-synaptic_signaling;synaptic_signaling;chemical_synaptic_transmission;modulation_of_chemical_synaptic_transmis...;vesicle-mediated_transport_in_synapse;synaptic_vesicle_cycle;signal_release_from_synapse;neurotransmitter_secretion;synaptic_vesicle_exocytosis;regulation_of_synaptic_vesicle_cycle;regulation_of_neuronal_synaptic_plastici...;regulation_of_synaptic_vesicle_exocytosi...;Wnt_signali…	GO:0045202;GO:0098794;GO:0014069;GO:0099572;GO:0097060;GO:0045211;GO:0043197	synapse;postsynapse;postsynaptic_density;postsynaptic_specialization;synaptic_membrane;postsynaptic_membrane;dendritic_spine	1	47	0.345	26506.7	0.043	2.895	0.000717
198	4035	LRP1	Q07954;Q59FG2	2	671513	0.089523	0.515209	1	DOID:10652;DOID:5419	AD;SCH	GO:0003723	RNA_binding	GO:0031346;GO:0032535;GO:0034330;GO:0034329;GO:0050770;GO:0007411;GO:0031345;GO:0008361;GO:0000165;GO:0061387;GO:0050768;GO:0010721;GO:0055074	positive_regulation_of_cell_projection_o...;regulation_of_cellular_component_size;cell_junction_organization;cell_junction_assembly;regulation_of_axonogenesis;axon_guidance;negative_regulation_of_cell_projection_o...;regulation_of_cell_size;MAPK_cascade;regulation_of_extent_of_cell_growth;negative_regulation_of_neurogenesis;negative_regulation_of_cell_development;calcium_ion_homeostasis	GO:0033267;GO:0030427;GO:0030426	axon_part;site_of_polarized_growth;growth_cone	0	20	0.326	7288.48	0.053	3.067	0.000329
199	1600	DAB1	O75553	28	266504	0.0355168	0.575236	1	DOID:10652;DOID:12849;DOID:0060041	AD;AUT;ASD			GO:0050770;GO:0007411;GO:0031345;GO:0050768;GO:0010721;GO:0050771	regulation_of_axonogenesis;axon_guidance;negative_regulation_of_cell_projection_o...;negative_regulation_of_neurogenesis;negative_regulation_of_cell_development;negative_regulation_of_axonogenesis	GO:0045202;GO:0098794;GO:0014069;GO:0099572	synapse;postsynapse;postsynaptic_density;postsynaptic_specialization	0	15	0.304	6638.01	0.057	3.287	0.000279
200	10006	ABI1	Q8IZP0;B6VEX3;B6VEX4;B6VEX5;A0A0A0MRT6	55	2800984	0.373479	0.565889	1					GO:0002431;GO:0002757	Fc_receptor_mediated_stimulatory_signali...;immune_response-activating_signal_transd...	GO:0045202;GO:0098794;GO:0014069;GO:0099572;GO:0097060;GO:0033267;GO:0045211;GO:0030427;GO:0030426	synapse;postsynapse;postsynaptic_density;postsynaptic_specialization;synaptic_membrane;axon_part;postsynaptic_membrane;site_of_polarized_growth;growth_cone	0	69	0.366	34904.2	0.061	2.73	0.000977
201	6457	SH3GL3	A0A024R215;Q99963	59	857544	0.114329	0.570023	1	DOID:5419	SCH					GO:0045202;GO:0098794;GO:0014069;GO:0099572;GO:0098793;GO:0098845	synapse;postsynapse;postsynaptic_density;postsynaptic_specialization;presynapse;postsynaptic_endosome	0	29	0.336	13830.8	0.052	2.979	0.00048
202	57787	MARK4	Q96L34	67	638792	0.0851598	0.604139	1	DOID:10652	AD	GO:0005524;GO:0004674	ATP_binding;protein_serine/threonine_kinase_activity	GO:0031346	positive_regulation_of_cell_projection_o...			0	14	0.324	2552.35	0.022	3.087	0.000222
203	3178	HNRNPA1	A0A024RB53;P09651;A0A024RAZ7	11	797034	0.106261	0.375402	3	DOID:10652;DOID:9255;DOID:2377	AD;FTD;MS	GO:0003723	RNA_binding	GO:0031668	cellular_response_to_extracellular_stimu...			0	30	0.331	21442.1	0.044	3.021	0.000532
204	6294	SAFB	Q15424;B7Z2F6;B7ZLP5	11	1022890	0.136378	0.279402	3			GO:0003723;GO:0044212;GO:0001012	RNA_binding;transcription_regulatory_region_DNA_bind...;RNA_polymerase_II_regulatory_region_DNA_...	GO:0009755	hormone-mediated_signaling_pathway			0	18	0.342	8442.27	0.137	2.928	0.000295
205	1459	CSNK2A2	P19784	7	754164	0.100544	0.556775	1			GO:0005524;GO:0004674	ATP_binding;protein_serine/threonine_kinase_activity					0	21	0.334	10809.7	0.052	2.994	0.000347
206	1460	CSNK2B	A0A1U9X7J2;P67870;N0E4C7	5	1832107	0.244283	0.687414	1	DOID:14330	PD	GO:0004674;GO:0043021	protein_serine/threonine_kinase_activity;ribonucleoprotein_complex_binding	GO:0009755	hormone-mediated_signaling_pathway			0	88	0.36	87987.9	0.016	2.78	0.00144
207	1457	CSNK2A1	P68400	11	3360141	0.44804	0.686935	1	DOID:5419	SCH	GO:0005524;GO:0004674	ATP_binding;protein_serine/threonine_kinase_activity					0	164	0.382	205116	0.01	2.62	0.002604
208	6449	SGTA	O43765	25	683063	0.0910631	0.624089	1							GO:0045202;GO:0098793;GO:0008021;GO:0030672	synapse;presynapse;synaptic_vesicle;synaptic_vesicle_membrane	0	40	0.328	28931.5	0.038	3.046	0.000713
209	3646	EIF3E	P60228	28	273390	0.036435	0.629156	1			GO:0003723;GO:0008135	RNA_binding;translation_factor_activity,_RNA_binding					0	13	0.31	2877.21	0	3.222	0.00023
210	2243	FGA	P02671	27	120877	0.016098	0.507733	1	DOID:10763	HTN			GO:0000165;GO:0002218;GO:0002758;GO:0002757;GO:0002224	MAPK_cascade;activation_of_innate_immune_response;innate_immune_response-activating_signal...;immune_response-activating_signal_transd...;toll-like_receptor_signaling_pathway	GO:0072562	blood_microparticle	0	11	0.292	1238.65	0.018	3.426	0.000212
211	10989	IMMT	Q16891	19	1507536	0.201003	0.692456	1	DOID:9255	FTD	GO:0003723	RNA_binding	GO:0055074	calcium_ion_homeostasis			0	47	0.35	37252.6	0.038	2.854	0.000748
212	23193	GANAB	B4DZ53;E9PKU7;Q14697;B4DIW2;B4DSM6;F5H6X6;V9HWJ0	43	542564	0.0723282	0.503895	1			GO:0003723	RNA_binding					0	9	0.316	1409.35	0.111	3.164	0.000157
213	6747	SSR3	Q9UNL2;C9J365	42	180970	0.0241112	0.43885	3					GO:0006614	SRP-dependent_cotranslational_protein_ta...			0	7	0.289	7749.99	0	3.454	0.000194
214	4670	HNRNPM	Q59ES8;P52272	11	589086	0.0785317	0.615743	1			GO:0003723	RNA_binding	GO:0006979	response_to_oxidative_stress	GO:0005730	nucleolus	0	24	0.327	5832.59	0.025	3.058	0.000384
215	7916	PRRC2A	A0A1U9X974;P48634	11	923160	0.123079	0.600481	1	DOID:5419;DOID:10763	SCH;HTN	GO:0003723	RNA_binding					0	18	0.341	10330.4	0.026	2.934	0.000301
216	5859	QARS1	B7Z840;P47897	27	854813	0.113965	0.528284	1	DOID:1826	Epi	GO:0005524	ATP_binding	GO:0000165;GO:0031098;GO:0051403	MAPK_cascade;stress-activated_protein_kinase_signalin...;stress-activated_MAPK_cascade			0	27	0.334	8581.15	0.026	2.99	0.000406
217	5684	PSMA3	A0A140VK43;P25788	4	1387903	0.185051	0.66589	1					GO:0000165;GO:0050852;GO:0002218;GO:0002758;GO:0002757	MAPK_cascade;T_cell_receptor_signaling_pathway;activation_of_innate_immune_response;innate_immune_response-activating_signal...;immune_response-activating_signal_transd...	GO:0045202	synapse	0	39	0.353	29963.6	0.053	2.831	0.000646
218	708	C1QBP	Q07021	62	512294	0.0682918	0.563274	1			GO:0003723;GO:0043021;GO:0043022;GO:0005080;GO:0001664	RNA_binding;ribonucleoprotein_complex_binding;ribosome_binding;protein_kinase_C_binding;G_protein-coupled_receptor_binding	GO:0002218;GO:0002758;GO:0002757;GO:0043491;GO:0032609	activation_of_innate_immune_response;innate_immune_response-activating_signal...;immune_response-activating_signal_transd...;protein_kinase_B_signaling;interferon-gamma_production	GO:0045202;GO:0098793;GO:0048786;GO:0098982;GO:0005730	synapse;presynapse;presynaptic_active_zone;GABA-ergic_synapse;nucleolus	0	18	0.318	5866.72	0.013	3.147	0.000306
219	529	ATP6V1E1	P36543;Q53Y06	33	154231	0.0205456	0.456624	3			GO:0016887	ATPase_activity	GO:0032869	cellular_response_to_insulin_stimulus			0	6	0.288	5183.13	0.133	3.474	0.000153
220	10212	DDX39A	O00148	55	42260	0.00561479	0.196522	3			GO:0005524;GO:0003723;GO:0016887	ATP_binding;RNA_binding;ATPase_activity					0	2	0.263	8.864	0	3.798	6e-05
221	7919	DDX39B	A0A024RCM3;Q13838	11	586283	0.0781579	0.557202	1	DOID:10652	AD	GO:0005524;GO:0003723;GO:0016887	ATP_binding;RNA_binding;ATPase_activity	GO:0010611;GO:0048660;GO:0048661	regulation_of_cardiac_muscle_hypertrophy;regulation_of_smooth_muscle_cell_prolife...;positive_regulation_of_smooth_muscle_cel...			0	13	0.323	3858.42	0.064	3.095	0.000235
222	6210	RPS15A	B2R4W8;P62244	11	356900	0.0475707	0.277258	3			GO:0003723;GO:0003735	RNA_binding;structural_constituent_of_ribosome	GO:0006614;GO:0019083	SRP-dependent_cotranslational_protein_ta...;viral_transcription	GO:0022627	cytosolic_small_ribosomal_subunit	0	4	0.305	440.414	0.167	3.279	9e-05
223	10189	ALYREF	E9PB61;Q86V81	11	534533	0.0712573	0.294759	3			GO:0003723	RNA_binding					0	5	0.319	276.352	0.2	3.138	0.000101
224	1838	DTNB	B7Z6A9;E7EVB6;O60941;Q1I0L3;E9PEY4;B7Z202	27	1583464	0.211128	0.329014	3									0	34	0.345	9798.01	0.098	2.895	0.000473
225	1642	DDB1	Q16531	15	420687	0.0560764	0.627826	1									0	13	0.316	4317.21	0.09	3.169	0.000234
226	11117	EMILIN1	Q9Y6C2	27	181332	0.0241594	0.0639101	0	DOID:10763	HTN			GO:0000165	MAPK_cascade			0	9	0.293	1942.84	0.056	3.412	0.000169
227	1994	ELAVL1	Q15717	2	315730	0.0420808	0.44173	3	DOID:10652	AD	GO:0003723	RNA_binding	GO:0016458	gene_silencing	GO:0045202;GO:0098794	synapse;postsynapse	0	11	0.308	971.68	0.091	3.25	0.000185
228	23517	MTREX	P42285;Q3MHC9	5	93555	0.0124548	0.234725	3			GO:0005524;GO:0003723	ATP_binding;RNA_binding	GO:0006364	rRNA_processing	GO:0005730	nucleolus	0	7	0.277	398.732	0.286	3.613	0.000135
229	26019	UPF2	Q9HAU5	5	527233	0.0702839	0.722043	1			GO:0003723	RNA_binding					0	35	0.326	14788.7	0.01	3.063	0.000585
230	6499	SKIV2L	A0A1U9X8J1;Q15477	27	68013	0.00904884	0.419066	3			GO:0005524;GO:0003723	ATP_binding;RNA_binding					0	5	0.277	153.906	0	3.604	0.000116
231	3184	HNRNPD	Q14103;A0A024RDF4;A0A024RDB4;A0A024RDF3	11	1808300	0.241109	0.573447	1			GO:0003723	RNA_binding	GO:0006979	response_to_oxidative_stress	GO:0045202	synapse	0	67	0.36	72547.3	0.035	2.78	0.001168
232	5976	UPF1	A0A024R7L8;B3KY55;Q92900;A0A024R7L5	43	1024387	0.136577	0.418903	3	DOID:1826	Epi	GO:0005524;GO:0003723	ATP_binding;RNA_binding					0	20	0.333	7503.44	0.1	3	0.000322
233	23248	RPRD2	Q5VT52	11	615607	0.0820681	0.376655	3	DOID:3312;DOID:12849;DOID:5419;DOID:0060041	BD;AUT;SCH;ASD							0	7	0.319	977.143	0.095	3.134	0.000129
234	11331	PHB2	Q99623	56	800474	0.106719	0.538262	1			GO:0051427	hormone_receptor_binding	GO:0000165;GO:0009755	MAPK_cascade;hormone-mediated_signaling_pathway	GO:0045202;GO:0098794;GO:0014069;GO:0099572;GO:0098793;GO:0048786;GO:0098982	synapse;postsynapse;postsynaptic_density;postsynaptic_specialization;presynapse;presynaptic_active_zone;GABA-ergic_synapse	1	14	0.334	6311.86	0.044	2.997	0.000255
235	5493	PPL	O60437	27	628148	0.0837404	0.478659	3									0	18	0.328	4216.15	0.046	3.05	0.000285
236	142	PARP1	A0A024R3T8;P09874	7	1432235	0.190962	0.474686	3	DOID:10652;DOID:14330;DOID:10763	AD;PD;HTN	GO:0003723;GO:0051427;GO:0044212;GO:0001012;GO:0003700	RNA_binding;hormone_receptor_binding;transcription_regulatory_region_DNA_bind...;RNA_polymerase_II_regulatory_region_DNA_...;DNA-binding_transcription_factor_activit...	GO:0009165;GO:0006979;GO:0032869;GO:0010611;GO:0009755;GO:0043414	nucleotide_biosynthetic_process;response_to_oxidative_stress;cellular_response_to_insulin_stimulus;regulation_of_cardiac_muscle_hypertrophy;hormone-mediated_signaling_pathway;macromolecule_methylation	GO:0005730	nucleolus	0	34	0.348	17700.1	0.1	2.872	0.00054
237	4998	ORC1	Q13415;Q96F82;B7Z8H0	27	424416	0.0565737	0.207876	3			GO:0005524	ATP_binding			GO:0005730	nucleolus	0	8	0.31	813.328	0.179	3.225	0.000142
238	4172	MCM3	B4DUQ9;J3KQ69;P25205	27	453220	0.0604145	0.558589	1			GO:0005524	ATP_binding					0	10	0.315	1457.16	0.044	3.173	0.000173
239	4999	ORC2	A0A024R411;Q13416	27	685757	0.0914224	0.463882	3									0	9	0.32	1566.59	0.222	3.123	0.000157
240	4175	MCM6	Q14566	27	263805	0.0351569	0.239401	3			GO:0005524;GO:0016887	ATP_binding;ATPase_activity					0	8	0.301	547.303	0.143	3.325	0.000144
241	348	APOE	A0A0S2Z3D5;P02649	2	656960	0.0875824	0.332626	3	DOID:10652;DOID:3312;DOID:12849;DOID:14330;DOID:5419;DOID:0060041;DOID:1826;DOID:10763;DOID:9255;DOID:2377	AD;BD;AUT;PD;SCH;ASD;Epi;HTN;FTD;MS			GO:0099537;GO:0099536;GO:0007268;GO:0050804;GO:0050808;GO:0031346;GO:0032535;GO:0050807;GO:0050770;GO:0031345;GO:0008361;GO:0048168;GO:0000165;GO:0030258;GO:0061387;GO:0006979;GO:0050768;GO:0010721;GO:0055074	trans-synaptic_signaling;synaptic_signaling;chemical_synaptic_transmission;modulation_of_chemical_synaptic_transmis...;synapse_organization;positive_regulation_of_cell_projection_o...;regulation_of_cellular_component_size;regulation_of_synapse_organization;regulation_of_axonogenesis;negative_regulation_of_cell_projection_o...;regulation_of_cell_size;regulation_of_neuronal_synaptic_plastici...;MAP…	GO:0045202;GO:0072562;GO:0043083	synapse;blood_microparticle;synaptic_cleft	0	34	0.328	16958.1	0.077	3.051	0.000589
242	4684	NCAM1	P13591;A0A087WWD4	2	1047646	0.139679	0.361972	3	DOID:10652;DOID:3312;DOID:12849;DOID:5419;DOID:0060041;DOID:1826;DOID:2377	AD;BD;AUT;SCH;ASD;Epi;MS			GO:0007411;GO:0000165;GO:0071346;GO:0034341;GO:0060333	axon_guidance;MAPK_cascade;cellular_response_to_interferon-gamma;response_to_interferon-gamma;interferon-gamma-mediated_signaling_path...			0	7	0.311	1196.04	0.143	3.217	0.000133
243	1804	DPP6	A7E2E4;E9PF59;B7Z299;E9PDL2;Q8IYG9;P42658	2	30335	0.00402464	0	0	DOID:1059;DOID:2377	ID;MS					GO:0034702	ion_channel_complex	0	1	0.255	0		3.924	4.8e-05
244	4685	NCAM2	O15394	11	80542	0.0107195	0.286158	3									0	3	0.277	124.728	0.333	3.604	7.8e-05
245	1272	CNTN1	Q12860;A0A024R104	54	243132	0.0324002	0.503346	1	DOID:10652;DOID:3312;DOID:14330;DOID:2377	AD;BD;PD;MS			GO:0031346	positive_regulation_of_cell_projection_o...	GO:0045202;GO:0098794;GO:0098793;GO:0097060;GO:0045211;GO:0042734;GO:0098936	synapse;postsynapse;presynapse;synaptic_membrane;postsynaptic_membrane;presynaptic_membrane;intrinsic_component_of_postsynaptic_memb...	0	6	0.299	1142.32	0	3.348	0.000126
246	4099	MAG	P20916;Q53ES7	88	363296	0.0484236	0.196522	3	DOID:5419	SCH			GO:0032535;GO:0050770;GO:0031345;GO:0008361;GO:0061387;GO:0042552;GO:0031644;GO:0050768;GO:0010721;GO:0050771	regulation_of_cellular_component_size;regulation_of_axonogenesis;negative_regulation_of_cell_projection_o...;regulation_of_cell_size;regulation_of_extent_of_cell_growth;myelination;regulation_of_neurological_system_proces...;negative_regulation_of_neurogenesis;negative_regulation_of_cell_development;negative_regulation_of_axonogenesis	GO:0033267	axon_part	0	2	0.293	155.318	0	3.408	6.2e-05
247	4340	MOG	Q16653;Q5SSB8	2	30335	0.00402464	0	0	DOID:3312;DOID:12849;DOID:5419;DOID:0060041;DOID:2377	BD;AUT;SCH;ASD;MS			GO:0050852;GO:0002757	T_cell_receptor_signaling_pathway;immune_response-activating_signal_transd...			0	1	0.255	0		3.924	4.8e-05
248	5621	PRNP	P04156;Q53YK7;F7VJQ1	2	935649	0.124744	0.628102	1	DOID:10652;DOID:3312;DOID:12849;DOID:5419;DOID:0060041;DOID:1826;DOID:10763;DOID:12858;DOID:9255;DOID:2377	AD;BD;AUT;SCH;ASD;Epi;HTN;HD;FTD;MS	GO:0001664	G_protein-coupled_receptor_binding	GO:0099537;GO:0099536;GO:0007268;GO:0050804;GO:0050808;GO:0050807;GO:0031345;GO:0006979;GO:0050852;GO:0019722;GO:0002757;GO:0055074;GO:0032609	trans-synaptic_signaling;synaptic_signaling;chemical_synaptic_transmission;modulation_of_chemical_synaptic_transmis...;synapse_organization;regulation_of_synapse_organization;negative_regulation_of_cell_projection_o...;response_to_oxidative_stress;T_cell_receptor_signaling_pathway;calcium-mediated_signaling;immune_response-activating_signal_transd...;calcium_ion_homeostasis;interferon-gamma_produ…	GO:0045202;GO:0098794;GO:0014069;GO:0099572	synapse;postsynapse;postsynaptic_density;postsynaptic_specialization	0	50	0.342	57719.2	0.015	2.924	0.000963
249	1191	CLU	P10909	2	1357690	0.181022	0.72699	1	DOID:10652;DOID:14330;DOID:5419;DOID:10763	AD;PD;SCH;HTN			GO:0042552	myelination	GO:0045202;GO:0072562	synapse;blood_microparticle	0	50	0.354	41654	0.025	2.824	0.000831
250	5034	P4HB	A0A024R8S5;P07237	25	693388	0.0924399	0.673456	1			GO:0003723	RNA_binding	GO:0006979	response_to_oxidative_stress			0	23	0.332	28248.4	0.04	3.01	0.000485
251	3897	L1CAM	P32004	52	96483	0.0128452	0.455849	3	DOID:5419;DOID:1059	SCH;ID			GO:0050808;GO:0031346;GO:0032535;GO:0050770;GO:0007411;GO:0008361;GO:0061387	synapse_organization;positive_regulation_of_cell_projection_o...;regulation_of_cellular_component_size;regulation_of_axonogenesis;axon_guidance;regulation_of_cell_size;regulation_of_extent_of_cell_growth	GO:0033267;GO:0030427;GO:0030426	axon_part;site_of_polarized_growth;growth_cone	0	8	0.28	1138.77	0.214	3.567	0.000169
252	8404	SPARCL1	A0A024RDE1;Q14515;B7ZB68;Q8N4S1	2	232034	0.0309203	0	0					GO:0050808	synapse_organization	GO:0045202	synapse	0	3	0.298	114.327	0.333	3.357	7.5e-05
253	334	APLP2	A0A140VJE9;Q06481;B4E3I5	2	865819	0.115433	0.376708	3	DOID:10652	AD							0	8	0.315	2210.89	0.143	3.176	0.000154
254	3309	HSPA5	P11021;V9HWB4	65	1394663	0.185952	0.741026	1	DOID:10652;DOID:3312;DOID:5419;DOID:10763	AD;BD;SCH;HTN	GO:0005524;GO:0016887;GO:0043021;GO:0043022	ATP_binding;ATPase_activity;ribonucleoprotein_complex_binding;ribosome_binding	GO:0031346;GO:0031668;GO:0051591	positive_regulation_of_cell_projection_o...;cellular_response_to_extracellular_stimu...;response_to_cAMP			0	47	0.354	46566.6	0.032	2.824	0.000838
255	10539	GLRX3	A0A140VJK1;O76003	27	446614	0.0595337	0.523676	1	DOID:10763	HTN	GO:0003723;GO:0005080	RNA_binding;protein_kinase_C_binding	GO:0010611	regulation_of_cardiac_muscle_hypertrophy			0	15	0.312	7556.95	0.038	3.202	0.00029
256	58512	DLGAP3	O95886	55	1028974	0.137189	0.35125	3	DOID:5419	SCH			GO:0050808	synapse_organization	GO:0045202;GO:0098794;GO:0014069;GO:0099572;GO:0097060;GO:0045211	synapse;postsynapse;postsynaptic_density;postsynaptic_specialization;synaptic_membrane;postsynaptic_membrane	1	17	0.332	3675.68	0.162	3.016	0.000266
257	22839	DLGAP4	A0A0B4J2C2;Q9Y2H0	55	2074851	0.276652	0.491022	3							GO:0045202;GO:0098794;GO:0099572	synapse;postsynapse;postsynaptic_specialization	1	30	0.356	17894.8	0.103	2.812	0.000477
258	1739	DLG1	Q12959;A0A0C4DFT3;B4DF78	53	2148347	0.286452	0.487639	3	DOID:14330;DOID:5419	PD;SCH			GO:0099537;GO:0099536;GO:0007268;GO:0050808;GO:0032535;GO:0034330;GO:0034329;GO:0099072;GO:0000165;GO:0099601;GO:0042552;GO:0031098;GO:0045216;GO:0051403;GO:0043297;GO:0043491	trans-synaptic_signaling;synaptic_signaling;chemical_synaptic_transmission;synapse_organization;regulation_of_cellular_component_size;cell_junction_organization;cell_junction_assembly;regulation_of_postsynaptic_membrane_neur...;MAPK_cascade;regulation_of_neurotransmitter_receptor_...;myelination;stress-activated_protein_kinase_signalin...;cell-cell_junction_organization;stress-activated_MAPK_casc…	GO:0045202;GO:0098794;GO:0014069;GO:0099572;GO:0097060;GO:0033267;GO:0045211;GO:0034702;GO:0098839;GO:0099634	synapse;postsynapse;postsynaptic_density;postsynaptic_specialization;synaptic_membrane;axon_part;postsynaptic_membrane;ion_channel_complex;postsynaptic_density_membrane;postsynaptic_specialization_membrane	1	64	0.35	70176.8	0.025	2.86	0.001193
259	4750	NEK1	Q96PY6;Q5JXL9	7	418392	0.0557704	0.578212	1	DOID:5419	SCH	GO:0005524;GO:0004674;GO:0071889	ATP_binding;protein_serine/threonine_kinase_activity;14-3-3_protein_binding	GO:0031098	stress-activated_protein_kinase_signalin...			0	14	0.315	2065.05	0.033	3.173	0.000223
260	11127	KIF3A	B4DHG8;E9PES4;Q9Y496;J3KPF9;Q05CT3	7	618975	0.0825173	0.48402	3			GO:0005524;GO:0016887	ATP_binding;ATPase_activity	GO:0008088;GO:0007411;GO:0098930;GO:0008089	axo-dendritic_transport;axon_guidance;axonal_transport;anterograde_axonal_transport	GO:0033267	axon_part	0	14	0.318	3076.62	0	3.141	0.000223
261	10617	STAMBP	A0A140VK54;O95630	15	474321	0.0632283	0.39579	3									0	16	0.314	7432.21	0.125	3.184	0.000288
262	26994	RNF11	Q9Y3C5	50	921877	0.122908	0.645875	1	DOID:14330	PD							0	30	0.334	10861	0.11	2.992	0.000474
263	10228	STX6	O43752	49	1139615	0.151942	0.328799	3	DOID:14330	PD			GO:0099003;GO:0099504;GO:0061025	vesicle-mediated_transport_in_synapse;synaptic_vesicle_cycle;membrane_fusion	GO:0045202;GO:0098793;GO:0008021;GO:0030672;GO:0098563;GO:0030285	synapse;presynapse;synaptic_vesicle;synaptic_vesicle_membrane;intrinsic_component_of_synaptic_vesicle_...;integral_component_of_synaptic_vesicle_m...	0	19	0.324	7220.28	0.135	3.086	0.000318
264	10482	NXF1	Q59E96;Q9UBU9	27	1010377	0.134709	0.557101	1			GO:0003723	RNA_binding					0	28	0.338	10191.1	0.032	2.96	0.000416
265	5869	RAB5B	A0A024RB09;P61020	89	365649	0.0487373	0.520086	1			GO:0003924	GTPase_activity			GO:0045202;GO:0098793;GO:0008021;GO:0030672;GO:0098563;GO:0098993	synapse;presynapse;synaptic_vesicle;synaptic_vesicle_membrane;intrinsic_component_of_synaptic_vesicle_...;anchored_component_of_synaptic_vesicle_m...	0	12	0.303	2245.41	0.061	3.301	0.000207
266	5868	RAB5A	P20339;A0A024R2K1	89	538202	0.0717465	0.46694	3	DOID:10652	AD	GO:0003924	GTPase_activity	GO:0099537;GO:0099536;GO:0007268;GO:0050804;GO:0099003;GO:0099504;GO:0099643;GO:0032535;GO:0007269;GO:0016079;GO:0098693;GO:0048168;GO:2000300	trans-synaptic_signaling;synaptic_signaling;chemical_synaptic_transmission;modulation_of_chemical_synaptic_transmis...;vesicle-mediated_transport_in_synapse;synaptic_vesicle_cycle;signal_release_from_synapse;regulation_of_cellular_component_size;neurotransmitter_secretion;synaptic_vesicle_exocytosis;regulation_of_synaptic_vesicle_cycle;regulation_of_neuronal_synaptic_plastici...;regulation_of_syn…	GO:0045202;GO:0098794;GO:0098793;GO:0033267;GO:0008021;GO:0030672;GO:0098563;GO:0098845;GO:0098993	synapse;postsynapse;presynapse;axon_part;synaptic_vesicle;synaptic_vesicle_membrane;intrinsic_component_of_synaptic_vesicle_...;postsynaptic_endosome;anchored_component_of_synaptic_vesicle_m...	0	33	0.323	23046.2	0.015	3.098	0.0006
267	7334	UBE2N	P61088;V9HW41	25	589125	0.0785369	0.444034	3	DOID:5419	SCH	GO:0005524;GO:0003723	ATP_binding;RNA_binding	GO:0000165;GO:0043406;GO:0031098;GO:0050852;GO:0002218;GO:0051403;GO:0002758;GO:0002757	MAPK_cascade;positive_regulation_of_MAP_kinase_activi...;stress-activated_protein_kinase_signalin...;T_cell_receptor_signaling_pathway;activation_of_innate_immune_response;stress-activated_MAPK_cascade;innate_immune_response-activating_signal...;immune_response-activating_signal_transd...	GO:0005730	nucleolus	0	18	0.32	4058.47	0.124	3.122	0.000285
268	7316	UBC	P0CG48	25	3124204	0.416579	0.750425	1	DOID:1826	Epi	GO:0003723	RNA_binding	GO:0000165;GO:0043406;GO:0031098;GO:0002218;GO:0051403;GO:0002758;GO:0002757;GO:0002224;GO:0002756	MAPK_cascade;positive_regulation_of_MAP_kinase_activi...;stress-activated_protein_kinase_signalin...;activation_of_innate_immune_response;stress-activated_MAPK_cascade;innate_immune_response-activating_signal...;immune_response-activating_signal_transd...;toll-like_receptor_signaling_pathway;MyD88-independent_toll-like_receptor_sig...			0	154	0.377	187729	0.024	2.653	0.002392
269	7431	VIM	P08670;V9HWE1	27	2462455	0.328337	0.654534	1	DOID:10652;DOID:5419	AD;SCH	GO:0003723	RNA_binding	GO:0031345;GO:0050768;GO:0010721;GO:0071346;GO:0034341	negative_regulation_of_cell_projection_o...;negative_regulation_of_neurogenesis;negative_regulation_of_cell_development;cellular_response_to_interferon-gamma;response_to_interferon-gamma			0	91	0.369	95608.1	0.024	2.71	0.001437
270	7251	TSG101	Q99816	27	1564297	0.208572	0.590259	1					GO:0000165	MAPK_cascade	GO:0005730	nucleolus	0	67	0.349	53439.9	0.03	2.861	0.001043
271	9146	HGS	A0A0S2Z4R4;O14964	27	2927242	0.390315	0.449522	3					GO:0000165	MAPK_cascade			0	90	0.377	103082	0.044	2.653	0.00133
272	55666	NPLOC4	A0A024R8R4;Q8TAT6	49	774581	0.103267	0.522928	1					GO:0002218;GO:0002758;GO:0002757;GO:0032606;GO:0032479;GO:0032480	activation_of_innate_immune_response;innate_immune_response-activating_signal...;immune_response-activating_signal_transd...;type_I_interferon_production;regulation_of_type_I_interferon_producti...;negative_regulation_of_type_I_interferon...			0	9	0.331	6170.68	0	3.02	0.000167
273	667	DST	B4DSS9;Q03001;Q6P0N6;B4DGY0;F6QMI7;E9PHM6;F8W9J4	92	1614408	0.215254	0.685	1					GO:0034330;GO:0034329;GO:0008088;GO:0098930	cell_junction_organization;cell_junction_assembly;axo-dendritic_transport;axonal_transport	GO:0033267	axon_part	0	37	0.35	19545.8	0.053	2.855	0.000566
274	9135	RABEP1	Q15276;B4DMM4	89	799505	0.10659	0.520084	1	DOID:10652	AD	GO:0008083	growth_factor_activity	GO:0061025	membrane_fusion			0	25	0.33	11898.3	0.03	3.032	0.000404
275	164	AP1G1	A0A140VJE7;O43747;Q8IY97	18	138435	0.0184393	0.511415	1									0	8	0.288	1272.54	0.036	3.477	0.000167
276	4214	MAP3K1	Q13233	25	1234348	0.164575	0.664347	1	DOID:10652	AD	GO:0005524;GO:0004674	ATP_binding;protein_serine/threonine_kinase_activity	GO:0000165;GO:0043406;GO:0031098;GO:0002218;GO:0002758;GO:0002757;GO:0002224	MAPK_cascade;positive_regulation_of_MAP_kinase_activi...;stress-activated_protein_kinase_signalin...;activation_of_innate_immune_response;innate_immune_response-activating_signal...;immune_response-activating_signal_transd...;toll-like_receptor_signaling_pathway			0	51	0.344	30636.8	0.029	2.907	0.000799
277	4216	MAP3K4	Q9Y6R4;Q9P1M2;J3KNB8	67	590012	0.0786552	0.431505	3			GO:0005524;GO:0004674	ATP_binding;protein_serine/threonine_kinase_activity	GO:0000165;GO:0043406;GO:0031098;GO:0051403	MAPK_cascade;positive_regulation_of_MAP_kinase_activi...;stress-activated_protein_kinase_signalin...;stress-activated_MAPK_cascade			0	13	0.324	1588.63	0.051	3.091	0.000206
278	10598	AHSA1	G3V438;O95433	11	578942	0.077179	0.466212	3									0	5	0.32	794.177	0.3	3.125	0.000102
279	375	ARF1	A0A024R3Q3;P84077	89	982316	0.130967	0.501936	1			GO:0003924;GO:0003723	GTPase_activity;RNA_binding	GO:0099537;GO:0099536;GO:0007268;GO:0050804;GO:0050808;GO:0099003;GO:0031346;GO:0032535	trans-synaptic_signaling;synaptic_signaling;chemical_synaptic_transmission;modulation_of_chemical_synaptic_transmis...;synapse_organization;vesicle-mediated_transport_in_synapse;positive_regulation_of_cell_projection_o...;regulation_of_cellular_component_size	GO:0045202;GO:0098794;GO:0014069;GO:0099572;GO:0097060;GO:0045211	synapse;postsynapse;postsynaptic_density;postsynaptic_specialization;synaptic_membrane;postsynaptic_membrane	0	18	0.325	4188.75	0.046	3.074	0.000299
280	29924	EPN1	Q9Y6I3;A0A024R4S1	59	245028	0.032653	0.426397	3									0	8	0.294	305.732	0.179	3.402	0.000138
281	161	AP2A2	O94973	59	423383	0.0564359	0.420265	3	DOID:10652;DOID:9255	AD;FTD							0	14	0.315	1360.03	0.143	3.177	0.000226
282	5063	PAK3	B2RCU6;O75914	57	206557	0.0275231	0.248047	3	DOID:1059	ID	GO:0005524;GO:0004674;GO:0004708;GO:0004712	ATP_binding;protein_serine/threonine_kinase_activity;MAP_kinase_kinase_activity;protein_serine/threonine/tyrosine_kinase...	GO:0050808;GO:0031346;GO:0032535;GO:0050807;GO:0050770;GO:0000165;GO:0043406;GO:0031098;GO:0050852;GO:0002218;GO:0002758;GO:0002757	synapse_organization;positive_regulation_of_cell_projection_o...;regulation_of_cellular_component_size;regulation_of_synapse_organization;regulation_of_axonogenesis;MAPK_cascade;positive_regulation_of_MAP_kinase_activi...;stress-activated_protein_kinase_signalin...;T_cell_receptor_signaling_pathway;activation_of_innate_immune_response;innate_immune_response-activating_signal...;immune_response-ac…	GO:0045202;GO:0098794;GO:0014069;GO:0099572	synapse;postsynapse;postsynaptic_density;postsynaptic_specialization	0	5	0.293	121.54	0.2	3.408	0.000101
283	7454	WAS	A0A024QYX8;P42768	55	654519	0.0872569	0.369486	3					GO:0032535;GO:0050852;GO:0002431;GO:0002757;GO:0071346;GO:0034341	regulation_of_cellular_component_size;T_cell_receptor_signaling_pathway;Fc_receptor_mediated_stimulatory_signali...;immune_response-activating_signal_transd...;cellular_response_to_interferon-gamma;response_to_interferon-gamma			0	20	0.323	3718.65	0.037	3.095	0.000318
284	65125	WNK1	Q9H4A3;A5D8Z4;F5GWT4	67	823770	0.109826	0.36173	3	DOID:10763	HTN	GO:0005524;GO:0004674;GO:0030291	ATP_binding;protein_serine/threonine_kinase_activity;protein_serine/threonine_kinase_inhibito...	GO:0050852;GO:0002757	T_cell_receptor_signaling_pathway;immune_response-activating_signal_transd...			0	43	0.331	20484	0.058	3.024	0.000706
285	43	ACHE	P22303	11	55250	0.00734695	0.347735	3	DOID:10652;DOID:14330	AD;PD			GO:0099537;GO:0099536;GO:0007268;GO:0050804;GO:0050808;GO:0007416	trans-synaptic_signaling;synaptic_signaling;chemical_synaptic_transmission;modulation_of_chemical_synaptic_transmis...;synapse_organization;synapse_assembly	GO:0045202;GO:0043083	synapse;synaptic_cleft	0	3	0.271	37.916	0	3.687	7.6e-05
286	4130	MAP1A	P78559;Q504X9;E9PGC8	57	380885	0.050769	0.533466	1	DOID:5419	SCH			GO:0099537;GO:0099536;GO:0007268;GO:0050804;GO:0008088;GO:0098930;GO:0008089	trans-synaptic_signaling;synaptic_signaling;chemical_synaptic_transmission;modulation_of_chemical_synaptic_transmis...;axo-dendritic_transport;axonal_transport;anterograde_axonal_transport	GO:0045202;GO:0033267	synapse;axon_part	0	9	0.314	2549.52	0.028	3.181	0.000166
287	4915	NTRK2	Q16620;Q5VWE5;Q548C2;A0A024R230	68	718554	0.0957957	0.592303	1	DOID:10652;DOID:3312;DOID:12849;DOID:14330;DOID:5419;DOID:0060041;DOID:1826;DOID:10763;DOID:2377	AD;BD;AUT;PD;SCH;ASD;Epi;HTN;MS	GO:0005524	ATP_binding	GO:0099537;GO:0099536;GO:0007268;GO:0050804;GO:0050808;GO:0031346;GO:0050807;GO:0050770;GO:0007416;GO:0000165;GO:0042552;GO:0051963;GO:0042490;GO:0043491	trans-synaptic_signaling;synaptic_signaling;chemical_synaptic_transmission;modulation_of_chemical_synaptic_transmis...;synapse_organization;positive_regulation_of_cell_projection_o...;regulation_of_synapse_organization;regulation_of_axonogenesis;synapse_assembly;MAPK_cascade;myelination;regulation_of_synapse_assembly;mechanoreceptor_differentiation;protein_kinase_B_signaling	GO:0045202;GO:0098794;GO:0014069;GO:0099572;GO:0098793;GO:0033267;GO:0043197	synapse;postsynapse;postsynaptic_density;postsynaptic_specialization;presynapse;axon_part;dendritic_spine	0	16	0.324	5630.28	0.108	3.09	0.00027
288	23095	KIF1B	O60333	52	626615	0.083536	0.544478	1	DOID:2377	MS	GO:0005524;GO:0016887	ATP_binding;ATPase_activity	GO:0099537;GO:0099536;GO:0007268;GO:0008088;GO:0098930;GO:0008089	trans-synaptic_signaling;synaptic_signaling;chemical_synaptic_transmission;axo-dendritic_transport;axonal_transport;anterograde_axonal_transport	GO:0033267	axon_part	0	16	0.321	6234.08	0.025	3.112	0.000272
289	8887	TAX1BP1	Q86VP1;B4DSG5	27	617626	0.0823374	0.587971	1					GO:0032606;GO:0032479;GO:0032480	type_I_interferon_production;regulation_of_type_I_interferon_producti...;negative_regulation_of_type_I_interferon...			0	27	0.321	9315.44	0.04	3.111	0.000432
290	10376	TUBA1B	P68363	2	427549	0.0569914	0.404263	3	DOID:5419	SCH	GO:0003924;GO:0003723	GTPase_activity;RNA_binding					0	8	0.312	888.021	0.071	3.204	0.000144
291	2036	EPB41L1	A0A0C4DH22;B7Z653;Q9H4G0	88	1656524	0.22087	0.577858	1	DOID:5419;DOID:1059	SCH;ID							0	13	0.337	6180.81	0.077	2.967	0.000222
292	3708	ITPR1	B4DER3;Q14643;Q59H91;B4DGH1	22	378044	0.0503901	0.629754	1	DOID:10652;DOID:2377	AD;MS	GO:0099604	ligand-gated_calcium_channel_activity	GO:0019722;GO:0055074	calcium-mediated_signaling;calcium_ion_homeostasis	GO:0045202;GO:0098794;GO:0014069;GO:0099572;GO:0005730	synapse;postsynapse;postsynaptic_density;postsynaptic_specialization;nucleolus	0	12	0.317	4643.79	0.03	3.156	0.00022
293	3326	HSP90AB1	A0A024RD80;P08238;B4DGL0;Q6PK50	68	3501820	0.466932	0.702422	1			GO:0005524;GO:0003723;GO:0016887	ATP_binding;RNA_binding;ATPase_activity	GO:0032535;GO:0008361;GO:0002431;GO:0002757;GO:0071346;GO:0034341;GO:0043491;GO:0060333;GO:0034340;GO:0060337;GO:0071357	regulation_of_cellular_component_size;regulation_of_cell_size;Fc_receptor_mediated_stimulatory_signali...;immune_response-activating_signal_transd...;cellular_response_to_interferon-gamma;response_to_interferon-gamma;protein_kinase_B_signaling;interferon-gamma-mediated_signaling_path...;response_to_type_I_interferon;type_I_interferon_signaling_pathway;cellular_response_to_type_I_interferon	GO:0033267;GO:0030427;GO:0030426	axon_part;site_of_polarized_growth;growth_cone	0	168	0.378	224785	0.018	2.647	0.002798
294	576	ADGRB2	O60241	2	27663	0.00366834	0.196522	3			GO:0004930	G_protein-coupled_receptor_activity	GO:0050808;GO:0050807;GO:0007416;GO:0051963;GO:0019722;GO:0019933	synapse_organization;regulation_of_synapse_organization;synapse_assembly;regulation_of_synapse_assembly;calcium-mediated_signaling;cAMP-mediated_signaling			0	2	0.251	9.984	0	3.988	6.1e-05
295	5757	PTMA	P06454;Q53S24	92	104747	0.0139472	0.40364	3									0	4	0.287	192.83	0	3.488	9.2e-05
296	28964	GIT1	Q59FC3;Q9Y2X7	56	771706	0.102883	0.702554	1	DOID:12858	HD			GO:0099537;GO:0099536;GO:0007268;GO:0050804;GO:0099003;GO:0099504;GO:0099643;GO:0007269;GO:0016079;GO:0098693;GO:2000300	trans-synaptic_signaling;synaptic_signaling;chemical_synaptic_transmission;modulation_of_chemical_synaptic_transmis...;vesicle-mediated_transport_in_synapse;synaptic_vesicle_cycle;signal_release_from_synapse;neurotransmitter_secretion;synaptic_vesicle_exocytosis;regulation_of_synaptic_vesicle_cycle;regulation_of_synaptic_vesicle_exocytosi...	GO:0045202;GO:0098793;GO:0033267	synapse;presynapse;axon_part	0	22	0.333	5934.14	0.065	3.001	0.00034
297	51631	LUC7L2	Q9Y383	26	1027804	0.137033	0.735248	1			GO:0003723	RNA_binding					0	28	0.342	13111.5	0.063	2.92	0.000437
298	1213	CLTC	A0A087WVQ6;Q00610	48	1405979	0.187461	0.743975	1			GO:0003723	RNA_binding	GO:0030203	glycosaminoglycan_metabolic_process			1	31	0.352	19244.3	0.039	2.841	0.00049
299	1400	CRMP1	B3KT07;Q14194;Q96I11;X5DNI1;E9PD68;B3KV96	20	1343337	0.179108	0.750765	1	DOID:5419;DOID:1826	SCH;Epi			GO:0007411;GO:0031345;GO:0050768;GO:0010721	axon_guidance;negative_regulation_of_cell_projection_o...;negative_regulation_of_neurogenesis;negative_regulation_of_cell_development			0	47	0.352	25474.4	0.03	2.844	0.000713
300	1937	EEF1G	P26641;Q53YD7	7	1342795	0.179036	0.715803	1			GO:0003723;GO:0008135	RNA_binding;translation_factor_activity,_RNA_binding					0	45	0.351	33909.7	0.016	2.848	0.000726
301	57562	CEP126	Q9P2H0	5	1100688	0.146752	0.75362	1									0	46	0.344	26693.3	0.037	2.906	0.000736
302	9001	HAP1	P54257	27	1170339	0.156039	0.653352	1	DOID:12858	HD			GO:0099537;GO:0099536;GO:0007268;GO:0050804;GO:0031346;GO:0008088;GO:0098930;GO:0008089;GO:0019722;GO:0055074	trans-synaptic_signaling;synaptic_signaling;chemical_synaptic_transmission;modulation_of_chemical_synaptic_transmis...;positive_regulation_of_cell_projection_o...;axo-dendritic_transport;axonal_transport;anterograde_axonal_transport;calcium-mediated_signaling;calcium_ion_homeostasis	GO:0045202;GO:0098793;GO:0033267;GO:0008021;GO:0005776	synapse;presynapse;axon_part;synaptic_vesicle;autophagosome	0	47	0.345	22291.2	0.033	2.903	0.000716
303	1891	ECH1	Q13011	43	1608116	0.214415	0.641087	1					GO:0030258	lipid_modification			0	28	0.349	18751	0.085	2.863	0.000415
304	114928	GPRASP2	B3KW05;Q96D09	27	270583	0.0360607	0.524119	1									0	14	0.307	1686.74	0.055	3.261	0.000235
305	55660	PRPF40A	O75400;Q05C41	11	1321722	0.176226	0.507799	1	DOID:12858	HD	GO:0003723	RNA_binding					0	38	0.351	31603	0.043	2.852	0.000655
306	3837	KPNB1	B7Z752;Q14974	5	385691	0.0514098	0.627469	1	DOID:2377	MS	GO:0003723	RNA_binding					0	12	0.307	1741.45	0.106	3.258	0.000206
307	29117	BRD7	Q9NPI1	5	619675	0.0826106	0.607505	1			GO:0044212	transcription_regulatory_region_DNA_bind...	GO:0018205	peptidyl-lysine_modification			0	16	0.326	3508.48	0.042	3.07	0.000253
308	4747	NEFL	P07196	27	1067922	0.142382	0.348052	3	DOID:10652;DOID:14330;DOID:5419;DOID:2377	AD;PD;SCH;MS			GO:0050808;GO:0031346;GO:0032535;GO:0050770;GO:0008088;GO:0098930;GO:0000165;GO:0008089;GO:0099601;GO:0060074	synapse_organization;positive_regulation_of_cell_projection_o...;regulation_of_cellular_component_size;regulation_of_axonogenesis;axo-dendritic_transport;axonal_transport;MAPK_cascade;anterograde_axonal_transport;regulation_of_neurotransmitter_receptor_...;synapse_maturation	GO:0045202;GO:0098794;GO:0098793;GO:0033267;GO:0030427;GO:0030426	synapse;postsynapse;presynapse;axon_part;site_of_polarized_growth;growth_cone	1	25	0.337	6563.24	0.13	2.968	0.000366
309	5764	PTN	A0A024R778;P21246	20	874007	0.116525	0.726041	1	DOID:5419	SCH	GO:0008083	growth_factor_activity	GO:0099537;GO:0099536;GO:0007268;GO:0050804;GO:0050808;GO:0031346;GO:0050807;GO:0042552;GO:0050768;GO:0010721;GO:0031668;GO:0030278	trans-synaptic_signaling;synaptic_signaling;chemical_synaptic_transmission;modulation_of_chemical_synaptic_transmis...;synapse_organization;positive_regulation_of_cell_projection_o...;regulation_of_synapse_organization;myelination;negative_regulation_of_neurogenesis;negative_regulation_of_cell_development;cellular_response_to_extracellular_stimu...;regulation_of_ossification	GO:0045202;GO:0098794;GO:0098793	synapse;postsynapse;presynapse	0	43	0.34	34918.9	0.024	2.939	0.000733
310	10980	COPS6	Q7L5N1	24	782200	0.104283	0.552007	1									0	35	0.334	23553	0.003	2.995	0.000591
311	4738	NEDD8	Q15843	25	358993	0.0478498	0.313782	3									0	12	0.306	2744.04	0.167	3.268	0.000221
312	3306	HSPA2	A0A024R6B5;P54652	16	467856	0.0623662	0.398515	3	DOID:2377	MS	GO:0005524;GO:0016887	ATP_binding;ATPase_activity			GO:0034702;GO:0072562	ion_channel_complex;blood_microparticle	0	9	0.314	1227.71	0.083	3.183	0.000157
313	80347	COASY	Q13057	55	206801	0.0275556	0.445292	3			GO:0005524	ATP_binding	GO:0009165	nucleotide_biosynthetic_process			0	5	0.294	238.864	0.2	3.403	9.9e-05
314	1399	CRKL	P46109	55	1566714	0.208894	0.545654	1			GO:0003723	RNA_binding	GO:0050808;GO:0050807;GO:0007416;GO:0000165;GO:0043406;GO:0031098;GO:0050852;GO:0051403;GO:0002757	synapse_organization;regulation_of_synapse_organization;synapse_assembly;MAPK_cascade;positive_regulation_of_MAP_kinase_activi...;stress-activated_protein_kinase_signalin...;T_cell_receptor_signaling_pathway;stress-activated_MAPK_cascade;immune_response-activating_signal_transd...	GO:0045202;GO:0098794;GO:0097060;GO:0045211	synapse;postsynapse;synaptic_membrane;postsynaptic_membrane	0	35	0.349	16659.3	0.072	2.863	0.000524
315	1398	CRK	A0A0S2Z3K9;P46108;A0A0S2Z3Q4;L7RT18	55	2259059	0.301215	0.500742	1					GO:0000165;GO:0006979;GO:0043406;GO:0002431;GO:0002757	MAPK_cascade;response_to_oxidative_stress;positive_regulation_of_MAP_kinase_activi...;Fc_receptor_mediated_stimulatory_signali...;immune_response-activating_signal_transd...			0	89	0.361	71716.6	0.028	2.77	0.001438
316	4217	MAP3K5	Q99683	67	1194915	0.159316	0.503862	1	DOID:14330;DOID:12858	PD;HD	GO:0005524;GO:0004674	ATP_binding;protein_serine/threonine_kinase_activity	GO:0000165;GO:0006979;GO:0043406;GO:0031098;GO:0051403;GO:0031668;GO:0048660;GO:0048661	MAPK_cascade;response_to_oxidative_stress;positive_regulation_of_MAP_kinase_activi...;stress-activated_protein_kinase_signalin...;stress-activated_MAPK_cascade;cellular_response_to_extracellular_stimu...;regulation_of_smooth_muscle_cell_prolife...;positive_regulation_of_smooth_muscle_cel...			0	36	0.337	15470.6	0.059	2.965	0.000554
317	2810	SFN	P31947	67	570417	0.0760423	0.406856	3			GO:0030291	protein_serine/threonine_kinase_inhibito...					0	14	0.316	1273.39	0.077	3.168	0.000218
318	1627	DBN1	Q16643	89	502755	0.0670198	0.682234	1	DOID:10652	AD			GO:0099537;GO:0099536;GO:0007268;GO:0050804;GO:0050808;GO:0031346;GO:0032535;GO:0050807;GO:0050770;GO:0008361;GO:0048168;GO:0061387	trans-synaptic_signaling;synaptic_signaling;chemical_synaptic_transmission;modulation_of_chemical_synaptic_transmis...;synapse_organization;positive_regulation_of_cell_projection_o...;regulation_of_cellular_component_size;regulation_of_synapse_organization;regulation_of_axonogenesis;regulation_of_cell_size;regulation_of_neuronal_synaptic_plastici...;regulation_of_extent_of_cell_growth	GO:0045202;GO:0098794;GO:0014069;GO:0099572;GO:0097060;GO:0033267;GO:0045211;GO:0030427;GO:0030426	synapse;postsynapse;postsynaptic_density;postsynaptic_specialization;synaptic_membrane;axon_part;postsynaptic_membrane;site_of_polarized_growth;growth_cone	0	15	0.32	4567.61	0.01	3.121	0.000273
319	2010	EMD	P50402	49	2061519	0.274874	0.549019	1									0	40	0.363	42998.7	0.047	2.758	0.000662
320	2194	FASN	P49327	25	594660	0.079275	0.466212	3	DOID:12849;DOID:0060041	AUT;ASD	GO:0003723	RNA_binding	GO:0009165	nucleotide_biosynthetic_process			0	5	0.325	2718.26	0	3.077	0.000106
321	355	FAS	P25445;K9J972;Q59FU8	65	533504	0.0711201	0.706119	1	DOID:10652;DOID:14330;DOID:5419;DOID:10763;DOID:2377	AD;PD;SCH;HTN;MS			GO:0000165;GO:0031098;GO:0051403;GO:0031668	MAPK_cascade;stress-activated_protein_kinase_signalin...;stress-activated_MAPK_cascade;cellular_response_to_extracellular_stimu...			0	17	0.325	3480.88	0.029	3.079	0.000269
322	34	ACADM	A0A0S2Z366;P11310;B7Z9I1;Q5HYG7;Q5T4U5;B4DJE7	19	191258	0.025483	0	0					GO:0030258	lipid_modification			0	4	0.275	406.594	0.333	3.637	0.000105
323	1174	AP1S1	A0A024QYT6;P61966	18	89262	0.0118823	0.347735	3							GO:0045202;GO:0098793;GO:0033267	synapse;presynapse;axon_part	0	3	0.267	144.088	0.333	3.74	7.8e-05
324	3643	INSR	P06213	55	1618697	0.215826	0.3913	3	DOID:1826;DOID:10763	Epi;HTN	GO:0005524	ATP_binding	GO:0050808;GO:0009165;GO:0000165;GO:0043406;GO:0032869;GO:0038083;GO:0043491	synapse_organization;nucleotide_biosynthetic_process;MAPK_cascade;positive_regulation_of_MAP_kinase_activi...;cellular_response_to_insulin_stimulus;peptidyl-tyrosine_autophosphorylation;protein_kinase_B_signaling			0	20	0.337	4313.86	0.116	2.963	0.0003
325	5335	PLCG1	P19174;Q4LE43;Q9UFY1	55	1297612	0.173011	0.374172	3					GO:0099537;GO:0099536;GO:0007268;GO:0050804;GO:0007411;GO:0050852;GO:0002431;GO:0019722;GO:0002757;GO:0055074	trans-synaptic_signaling;synaptic_signaling;chemical_synaptic_transmission;modulation_of_chemical_synaptic_transmis...;axon_guidance;T_cell_receptor_signaling_pathway;Fc_receptor_mediated_stimulatory_signali...;calcium-mediated_signaling;immune_response-activating_signal_transd...;calcium_ion_homeostasis	GO:0045202	synapse	0	49	0.339	18653.5	0.038	2.952	0.000764
326	2017	CTTN	Q14247;Q53HG7;A0A024R5M3	55	1186560	0.158202	0.609803	1					GO:0050808;GO:0032535;GO:0034330;GO:0034329;GO:0050770;GO:0008361;GO:0061387	synapse_organization;regulation_of_cellular_component_size;cell_junction_organization;cell_junction_assembly;regulation_of_axonogenesis;regulation_of_cell_size;regulation_of_extent_of_cell_growth	GO:0045202;GO:0098794;GO:0033267;GO:0043197;GO:0030427;GO:0030426;GO:0034702	synapse;postsynapse;axon_part;dendritic_spine;site_of_polarized_growth;growth_cone;ion_channel_complex	0	21	0.34	8498.5	0.1	2.943	0.000324
327	28988	DBNL	Q9UJU6;B4DUF9	55	359485	0.0479154	0.502807	1					GO:0050808;GO:0031346;GO:0032535;GO:0050807;GO:0050770;GO:0007416;GO:0008361;GO:0000165;GO:0061387;GO:0043406;GO:0031098;GO:0051403	synapse_organization;positive_regulation_of_cell_projection_o...;regulation_of_cellular_component_size;regulation_of_synapse_organization;regulation_of_axonogenesis;synapse_assembly;regulation_of_cell_size;MAPK_cascade;regulation_of_extent_of_cell_growth;positive_regulation_of_MAP_kinase_activi...;stress-activated_protein_kinase_signalin...;stress-activated_MAPK_cascade	GO:0045202;GO:0098794;GO:0014069;GO:0099572;GO:0097060;GO:0045211;GO:0030427	synapse;postsynapse;postsynaptic_density;postsynaptic_specialization;synaptic_membrane;postsynaptic_membrane;site_of_polarized_growth	0	9	0.304	1746.64	0.028	3.287	0.000174
328	50807	ASAP1	A0A0A0MRE5;Q9ULH1	55	1347300	0.179636	0.616012	1	DOID:2377	MS			GO:0031345;GO:0050768;GO:0010721	negative_regulation_of_cell_projection_o...;negative_regulation_of_neurogenesis;negative_regulation_of_cell_development	GO:0045202;GO:0098794;GO:0043197	synapse;postsynapse;dendritic_spine	0	36	0.343	15212.9	0.063	2.917	0.000554
329	23390	ZDHHC17	Q8IUH5	92	2041900	0.272258	0.739328	1	DOID:12858	HD					GO:0045202;GO:0098793;GO:0097060;GO:0042734	synapse;presynapse;synaptic_membrane;presynaptic_membrane	0	81	0.369	105673	0.011	2.711	0.001455
330	2045	EPHA7	Q15375	56	550154	0.0733403	0.566704	1			GO:0005524	ATP_binding	GO:0050808;GO:0032535;GO:0050807;GO:0050770;GO:0007411;GO:0007416;GO:0031345;GO:0008361;GO:0000165;GO:0061387;GO:0051963;GO:0050768;GO:0010721;GO:0050771	synapse_organization;regulation_of_cellular_component_size;regulation_of_synapse_organization;regulation_of_axonogenesis;axon_guidance;synapse_assembly;negative_regulation_of_cell_projection_o...;regulation_of_cell_size;MAPK_cascade;regulation_of_extent_of_cell_growth;regulation_of_synapse_assembly;negative_regulation_of_neurogenesis;negative_regulation_of_cell_development;negative_regulation_of_…	GO:0045202;GO:0098794;GO:0014069;GO:0099572;GO:0097060;GO:0045211;GO:0098839;GO:0099634;GO:0098936;GO:0099055	synapse;postsynapse;postsynaptic_density;postsynaptic_specialization;synaptic_membrane;postsynaptic_membrane;postsynaptic_density_membrane;postsynaptic_specialization_membrane;intrinsic_component_of_postsynaptic_memb...;integral_component_of_postsynaptic_membr...	0	8	0.317	2119.72	0	3.157	0.000154
331	2048	EPHB2	B4DSE0;Q4LE53;Q6NVW1;P29323	56	418983	0.0558492	0.481809	3			GO:0005524	ATP_binding	GO:0099537;GO:0099536;GO:0007268;GO:0050804;GO:0050808;GO:0050807;GO:0050770;GO:0007411;GO:0007416;GO:0031345;GO:0048168;GO:0000165;GO:0099601;GO:0051963;GO:0050768;GO:0010721;GO:0050771	trans-synaptic_signaling;synaptic_signaling;chemical_synaptic_transmission;modulation_of_chemical_synaptic_transmis...;synapse_organization;regulation_of_synapse_organization;regulation_of_axonogenesis;axon_guidance;synapse_assembly;negative_regulation_of_cell_projection_o...;regulation_of_neuronal_synaptic_plastici...;MAPK_cascade;regulation_of_neurotransmitter_receptor_...;regulation_of_synapse…	GO:0045202;GO:0098794;GO:0098793;GO:0097060;GO:0045211;GO:0042734;GO:0098936;GO:0099055	synapse;postsynapse;presynapse;synaptic_membrane;postsynaptic_membrane;presynaptic_membrane;intrinsic_component_of_postsynaptic_memb...;integral_component_of_postsynaptic_membr...	0	11	0.309	1794.56	0.145	3.231	0.000195
332	2051	EPHB6	J3KQU5;O15197;F8WCM8	27	248249	0.0330825	0.456624	3			GO:0005524	ATP_binding	GO:0007411	axon_guidance			0	6	0.301	1158.58	0	3.326	0.000131
333	2049	EPHB3	P54753	4	97979	0.0130447	0.373618	3			GO:0005524	ATP_binding	GO:0050808;GO:0050807;GO:0050770;GO:0007411;GO:0007416;GO:0051963	synapse_organization;regulation_of_synapse_organization;regulation_of_axonogenesis;axon_guidance;synapse_assembly;regulation_of_synapse_assembly			0	5	0.284	10155.2	0	3.52	0.000161
334	9379	NRXN2	Q9P2S2;P58401;G5E9G7	52	107873	0.014364	0.34528	3	DOID:12849;DOID:5419;DOID:0060041	AUT;SCH;ASD			GO:0099537;GO:0099536;GO:0007268;GO:0050808;GO:0099643;GO:0007269;GO:0007416	trans-synaptic_signaling;synaptic_signaling;chemical_synaptic_transmission;synapse_organization;signal_release_from_synapse;neurotransmitter_secretion;synapse_assembly	GO:0045202;GO:0098793	synapse;presynapse	0	6	0.279	139.773	0.067	3.58	0.000119
335	9369	NRXN3	Q9HDB5;A0A0U1RRJ0;Q9Y4C0	52	77722	0.0103435	0.206913	3	DOID:12849;DOID:5419;DOID:0060041	AUT;SCH;ASD			GO:0007411	axon_guidance			0	3	0.273	44.956	0.333	3.665	7.6e-05
336	4301	AFDN	P55196;A8MQ02;G1UI22;J3KN01	52	907074	0.120934	0.649778	1	DOID:14330	PD			GO:0034330;GO:0034329;GO:0045216;GO:0043297	cell_junction_organization;cell_junction_assembly;cell-cell_junction_organization;apical_junction_assembly			0	19	0.321	8267.6	0.064	3.111	0.000345
337	3556	IL1RAP	A8K6K4;Q9NPH3	11	101554	0.0135214	0.205174	3	DOID:10652	AD	GO:0070851	growth_factor_receptor_binding	GO:0099537;GO:0099536;GO:0050808;GO:0050807;GO:0007416;GO:0051963;GO:0099054	trans-synaptic_signaling;synaptic_signaling;synapse_organization;regulation_of_synapse_organization;synapse_assembly;regulation_of_synapse_assembly;presynapse_assembly	GO:0045202	synapse	0	5	0.286	238.424	0	3.49	0.000104
338	10987	COPS5	A0A024R7W9;Q92905	67	943713	0.12582	0.639364	1	DOID:10763	HTN	GO:0003723;GO:0008135	RNA_binding;translation_factor_activity,_RNA_binding	GO:0000165;GO:0031098;GO:0051403	MAPK_cascade;stress-activated_protein_kinase_signalin...;stress-activated_MAPK_cascade	GO:0045202;GO:0098793;GO:0008021	synapse;presynapse;synaptic_vesicle	0	42	0.337	26482	0.033	2.965	0.000686
339	10458	BAIAP2	Q9UQB8;I3L4C2	53	3018869	0.402533	0.717534	1	DOID:12849;DOID:0060041	AUT;ASD			GO:0099537;GO:0099536;GO:0007268;GO:0050804;GO:0050808;GO:0031346;GO:0032535;GO:0050807;GO:0060078;GO:0099565;GO:0031644;GO:0032869;GO:0002431;GO:0031668;GO:0002757	trans-synaptic_signaling;synaptic_signaling;chemical_synaptic_transmission;modulation_of_chemical_synaptic_transmis...;synapse_organization;positive_regulation_of_cell_projection_o...;regulation_of_cellular_component_size;regulation_of_synapse_organization;regulation_of_postsynaptic_membrane_pote...;chemical_synaptic_transmission,_postsyna...;regulation_of_neurological_system_proces...;cellular_r…	GO:0045202;GO:0098794;GO:0014069;GO:0099572;GO:0098793;GO:0097060;GO:0043197	synapse;postsynapse;postsynaptic_density;postsynaptic_specialization;presynapse;synaptic_membrane;dendritic_spine	1	46	0.377	50534.2	0.06	2.65	0.000729
340	1612	DAPK1	P53355;Q59H88;B4DHI4	62	1016328	0.135503	0.724912	1	DOID:10652;DOID:3312;DOID:5419;DOID:1826;DOID:9255	AD;BD;SCH;Epi;FTD	GO:0005524;GO:0004674	ATP_binding;protein_serine/threonine_kinase_activity	GO:0099601;GO:0006979;GO:0071346;GO:0034341	regulation_of_neurotransmitter_receptor_...;response_to_oxidative_stress;cellular_response_to_interferon-gamma;response_to_interferon-gamma			0	46	0.342	44601.5	0.014	2.927	0.000832
341	23405	DICER1	Q9UPY3	43	59508	0.00791473	0.419066	3			GO:0005524;GO:0003723	ATP_binding;RNA_binding	GO:0042552;GO:0031644;GO:0050768;GO:0010721;GO:0032288;GO:0016458	myelination;regulation_of_neurological_system_proces...;negative_regulation_of_neurogenesis;negative_regulation_of_cell_development;myelin_assembly;gene_silencing	GO:0033267;GO:0030427;GO:0030426	axon_part;site_of_polarized_growth;growth_cone	0	5	0.273	166.882	0	3.669	0.00011
342	4478	MSN	P26038;V9HWC0	88	1255810	0.167436	0.405667	3			GO:0003723	RNA_binding	GO:0032535;GO:0008361	regulation_of_cellular_component_size;regulation_of_cell_size	GO:0072562	blood_microparticle	0	10	0.325	2225.13	0.222	3.081	0.000174
343	1499	CTNNB1	A0A024R2Q3;P35222;B4DGU4	65	3143146	0.419105	0.750168	1	DOID:10652;DOID:3312;DOID:12849;DOID:5419;DOID:0060041;DOID:1059;DOID:10763;DOID:9255	AD;BD;AUT;SCH;ASD;ID;HTN;FTD	GO:0051427;GO:0003700	hormone_receptor_binding;DNA-binding_transcription_factor_activit...	GO:0099537;GO:0099536;GO:0007268;GO:0050808;GO:0099003;GO:0099504;GO:0034330;GO:0034329;GO:0000165;GO:0006979;GO:0042552;GO:0050768;GO:0010721;GO:0018205;GO:0007223;GO:0051568;GO:0032606;GO:0016571;GO:0032479;GO:0032481;GO:0034968;GO:0009755;GO:0048660;GO:0043414;GO:0030278	trans-synaptic_signaling;synaptic_signaling;chemical_synaptic_transmission;synapse_organization;vesicle-mediated_transport_in_synapse;synaptic_vesicle_cycle;cell_junction_organization;cell_junction_assembly;MAPK_cascade;response_to_oxidative_stress;myelination;negative_regulation_of_neurogenesis;negative_regulation_of_cell_development;peptidyl-lysine_modification;Wnt_signaling_pathway,_calcium_mo…	GO:0045202;GO:0098794;GO:0014069;GO:0099572;GO:0098793;GO:0097060;GO:0045211;GO:0042734;GO:0048786	synapse;postsynapse;postsynaptic_density;postsynaptic_specialization;presynapse;synaptic_membrane;postsynaptic_membrane;presynaptic_membrane;presynaptic_active_zone	0	63	0.373	47508.9	0.049	2.679	0.000934
344	10469	TIMM44	O43615	19	885986	0.118122	0.610613	1	DOID:5419	SCH	GO:0005524	ATP_binding					0	15	0.329	10277.5	0.067	3.036	0.000264
345	22800	RRAS2	P62070	67	288237	0.0384148	0.335157	3	DOID:10652;DOID:1826	AD;Epi	GO:0003924	GTPase_activity					0	6	0.301	403.962	0.067	3.321	0.000114
346	5315	PKM	P14618;B4DNK4;V9HWB8;A0A024R5Z9	24	974396	0.129911	0.551466	1			GO:0005524;GO:0003723	ATP_binding;RNA_binding	GO:0009165;GO:0032869	nucleotide_biosynthetic_process;cellular_response_to_insulin_stimulus			1	20	0.341	7846.97	0.037	2.936	0.000315
347	9463	PICK1	A0A024R1J5;Q9NRD5	27	2082770	0.277708	0.534813	1	DOID:5419	SCH	GO:0005080;GO:0001664	protein_kinase_C_binding;G_protein-coupled_receptor_binding	GO:0099537;GO:0099536;GO:0007268;GO:0050804;GO:0050808;GO:0032535;GO:0031668;GO:0043414	trans-synaptic_signaling;synaptic_signaling;chemical_synaptic_transmission;modulation_of_chemical_synaptic_transmis...;synapse_organization;regulation_of_cellular_component_size;cellular_response_to_extracellular_stimu...;macromolecule_methylation	GO:0045202;GO:0098794;GO:0014069;GO:0099572;GO:0098793;GO:0097060;GO:0045211;GO:0008021;GO:0042734;GO:0098845	synapse;postsynapse;postsynaptic_density;postsynaptic_specialization;presynapse;synaptic_membrane;postsynaptic_membrane;synaptic_vesicle;presynaptic_membrane;postsynaptic_endosome	0	117	0.359	110991	0.011	2.785	0.001878
348	1947	EFNB1	P98172	68	1401953	0.186924	0.558559	1	DOID:5419	SCH			GO:0007411	axon_guidance	GO:0045202	synapse	0	12	0.334	2932.28	0.091	2.995	0.000198
349	9693	RAPGEF2	Q9Y4G8	53	348452	0.0464442	0.587848	1	DOID:1826	Epi	GO:0030552;GO:0001664	cAMP_binding;G_protein-coupled_receptor_binding	GO:0099537;GO:0099536;GO:0007268;GO:0050804;GO:0031346;GO:0034330;GO:0034329;GO:0031345;GO:0000165;GO:0050768;GO:0010721;GO:0051591;GO:0019933	trans-synaptic_signaling;synaptic_signaling;chemical_synaptic_transmission;modulation_of_chemical_synaptic_transmis...;positive_regulation_of_cell_projection_o...;cell_junction_organization;cell_junction_assembly;negative_regulation_of_cell_projection_o...;MAPK_cascade;negative_regulation_of_neurogenesis;negative_regulation_of_cell_development;response_to_cAMP;cAMP-mediated_signaling	GO:0045202	synapse	0	10	0.308	1658.72	0	3.245	0.000175
350	163	AP2B1	A0A140VJE8;P63010;Q96EL6	59	772047	0.102929	0.545869	1	DOID:9255	FTD			GO:0099003;GO:0099072	vesicle-mediated_transport_in_synapse;regulation_of_postsynaptic_membrane_neur...	GO:0045202;GO:0098794	synapse;postsynapse	0	26	0.329	8898.4	0.049	3.038	0.000417
351	4297	KMT2A	Q03164	7	597034	0.0795915	0.423819	3	DOID:5419;DOID:1059	SCH;ID	GO:0042054;GO:0018024;GO:0008276;GO:0016278;GO:0008757;GO:0016741;GO:0008168;GO:0044212;GO:0001012;GO:0003700	histone_methyltransferase_activity;histone-lysine_N-methyltransferase_activ...;protein_methyltransferase_activity;lysine_N-methyltransferase_activity;S-adenosylmethionine-dependent_methyltra...;transferase_activity,_transferring_one-c...;methyltransferase_activity;transcription_regulatory_region_DNA_bind...;RNA_polymerase_II_regulatory_region_DNA_...;DNA-binding_transcription_factor_activit...	GO:0018205;GO:0051568;GO:0016571;GO:0034968;GO:0043414	peptidyl-lysine_modification;histone_H3-K4_methylation;histone_methylation;histone_lysine_methylation;macromolecule_methylation			0	13	0.32	2745.81	0.09	3.128	0.000225
352	274	BIN1	A0A024RAG9;O00499;Q9BTH3;B7Z2Z2;B7Z6Y2;A0A024RAE9;A0A024RAF1;A0A024RAF6;A0A024RAJ3;A0A024RAJ2;A0A024RAF0;A0A024RAI5;A0A024RAI4;A0A024RAG8;A0A024RAI6	59	759416	0.101244	0.645566	1	DOID:10652	AD			GO:0032535	regulation_of_cellular_component_size	GO:0045202;GO:0098793;GO:0033267;GO:0008021	synapse;presynapse;axon_part;synaptic_vesicle	0	36	0.331	17218.2	0.014	3.02	0.000603
353	6453	ITSN1	Q15811;Q6PD56;F8W7U0;A7XZY7	59	1703563	0.227142	0.651653	1	DOID:10652	AD			GO:0050808;GO:0099003;GO:0099504;GO:0031346;GO:0050807;GO:0048488;GO:0043491	synapse_organization;vesicle-mediated_transport_in_synapse;synaptic_vesicle_cycle;positive_regulation_of_cell_projection_o...;regulation_of_synapse_organization;synaptic_vesicle_endocytosis;protein_kinase_B_signaling	GO:0045202;GO:0098794;GO:0098793;GO:0033267;GO:0043197	synapse;postsynapse;presynapse;axon_part;dendritic_spine	0	73	0.352	47768.2	0.023	2.841	0.001126
354	23263	MCF2L	O15068	94	234823	0.0312922	0.456387	3									0	7	0.302	1911.32	0	3.316	0.00014
355	392	ARHGAP1	Q07960	93	1201623	0.160211	0.496403	3									0	11	0.322	1666.23	0.164	3.103	0.000188
356	57576	KIF17	Q9P2E2;A0A0A0MRS8	2	16893	0.00223221	0.196522	3	DOID:5419	SCH	GO:0005524;GO:0016887	ATP_binding;ATPase_activity	GO:0008088	axo-dendritic_transport			0	2	0.242	8.779	0	4.137	6.4e-05
357	10188	TNK2	Q07912;C9J1X3;B3KXJ4	55	569835	0.0759646	0.373813	3	DOID:1826	Epi	GO:0005524;GO:0004674;GO:0004712;GO:0070851	ATP_binding;protein_serine/threonine_kinase_activity;protein_serine/threonine/tyrosine_kinase...;growth_factor_receptor_binding	GO:0038083	peptidyl-tyrosine_autophosphorylation			0	12	0.321	1458.67	0.121	3.12	0.000197
358	23607	CD2AP	Q9Y5K6	55	1039870	0.138642	0.565059	1	DOID:10652	AD	GO:0070851	growth_factor_receptor_binding					0	21	0.339	5715.8	0.138	2.95	0.000319
359	867	CBL	P22681	55	2210983	0.294805	0.379066	3			GO:0070851	growth_factor_receptor_binding	GO:0031668	cellular_response_to_extracellular_stimu...	GO:0033267;GO:0030427;GO:0030426	axon_part;site_of_polarized_growth;growth_cone	0	45	0.358	21622.2	0.092	2.791	0.000662
360	774	CACNA1B	Q00975;B1AQK7;F6RH32;B1AQK6	2	48088	0.00639193	0.080092	0			GO:0005524;GO:0005245	ATP_binding;voltage-gated_calcium_channel_activity	GO:0099537;GO:0099536;GO:0007268;GO:0050804;GO:0099643;GO:0007269	trans-synaptic_signaling;synaptic_signaling;chemical_synaptic_transmission;modulation_of_chemical_synaptic_transmis...;signal_release_from_synapse;neurotransmitter_secretion	GO:0045202;GO:0098793;GO:0034702	synapse;presynapse;ion_channel_complex	0	5	0.262	170.076	0	3.821	0.000117
361	19	ABCA1	B2RUU2;B7XCW9;O95477	52	173065	0.0230571	0.470919	3	DOID:10652;DOID:5419;DOID:10763;DOID:12858	AD;SCH;HTN;HD	GO:0005524;GO:0016887	ATP_binding;ATPase_activity	GO:0019933	cAMP-mediated_signaling			0	20	0.297	7480.17	0.005	3.372	0.000378
362	3761	KCNJ4	A0A024R1L8;P48050;Q58F07	53	151241	0.0201469	0.277258	3							GO:0045202;GO:0098794;GO:0097060;GO:0045211;GO:0034702	synapse;postsynapse;synaptic_membrane;postsynaptic_membrane;ion_channel_complex	0	4	0.283	373.644	0	3.527	0.000101
363	2903	GRIN2A	Q12879;Q547U9;Q59EW6	53	561789	0.0748917	0.534473	1	DOID:10652;DOID:3312;DOID:12849;DOID:14330;DOID:5419;DOID:0060041;DOID:1826;DOID:1059;DOID:12858	AD;BD;AUT;PD;SCH;ASD;Epi;ID;HD	GO:0099604	ligand-gated_calcium_channel_activity	GO:0099537;GO:0099536;GO:0007268;GO:0050804;GO:0060078;GO:0099565;GO:0099601;GO:0035235;GO:0019722;GO:0055074;GO:0042417	trans-synaptic_signaling;synaptic_signaling;chemical_synaptic_transmission;modulation_of_chemical_synaptic_transmis...;regulation_of_postsynaptic_membrane_pote...;chemical_synaptic_transmission,_postsyna...;regulation_of_neurotransmitter_receptor_...;ionotropic_glutamate_receptor_signaling_...;calcium-mediated_signaling;calcium_ion_homeostasis;dopamine_metabolic_process	GO:0045202;GO:0098794;GO:0014069;GO:0099572;GO:0098793;GO:0097060;GO:0045211;GO:0043197;GO:0008021;GO:0042734;GO:0034702;GO:0098839;GO:0099634;GO:0098936;GO:0099055	synapse;postsynapse;postsynaptic_density;postsynaptic_specialization;presynapse;synaptic_membrane;postsynaptic_membrane;dendritic_spine;synaptic_vesicle;presynaptic_membrane;ion_channel_complex;postsynaptic_density_membrane;postsynaptic_specialization_membrane;intrinsic_component_of_postsynaptic_memb...;integral_component_of_postsynaptic_membr...	1	13	0.317	2038.1	0.154	3.153	0.000217
364	2904	GRIN2B	Q13224	53	827989	0.110388	0.532735	1	DOID:10652;DOID:3312;DOID:12849;DOID:14330;DOID:5419;DOID:0060041;DOID:1826;DOID:1059;DOID:12858;DOID:2377	AD;BD;AUT;PD;SCH;ASD;Epi;ID;HD;MS	GO:0099604	ligand-gated_calcium_channel_activity	GO:0099537;GO:0099536;GO:0007268;GO:0050804;GO:0050808;GO:0050807;GO:0060078;GO:0031345;GO:0000165;GO:0099565;GO:0099601;GO:0035235;GO:0019722;GO:0055074	trans-synaptic_signaling;synaptic_signaling;chemical_synaptic_transmission;modulation_of_chemical_synaptic_transmis...;synapse_organization;regulation_of_synapse_organization;regulation_of_postsynaptic_membrane_pote...;negative_regulation_of_cell_projection_o...;MAPK_cascade;chemical_synaptic_transmission,_postsyna...;regulation_of_neurotransmitter_receptor_...;ionotropic_glutamate_receptor_signa…	GO:0045202;GO:0098794;GO:0014069;GO:0099572;GO:0097060;GO:0045211;GO:0034702;GO:0098839;GO:0099634	synapse;postsynapse;postsynaptic_density;postsynaptic_specialization;synaptic_membrane;postsynaptic_membrane;ion_channel_complex;postsynaptic_density_membrane;postsynaptic_specialization_membrane	1	24	0.329	6592.65	0.098	3.043	0.000373
365	133957	CCDC127	Q96BQ5	50	26149	0.00346646	0	0									0	1	0.251	0		3.992	4.5e-05
366	146691	TOM1L2	Q6ZVM7;B7Z2U2;B7Z671;F5H3S6	50	245713	0.0327444	0.529379	1									0	7	0.292	213.484	0.381	3.427	0.000127
367	11059	WWP1	Q9H0M0	50	1401029	0.186801	0.696542	1									0	37	0.349	20789.9	0.039	2.862	0.000576
368	23327	NEDD4L	A0A024R2A4;Q96PU5;B7Z6K0;A0A024R281;B7Z2P9	68	935162	0.124679	0.619584	1	DOID:1826;DOID:10763;DOID:2377	Epi;HTN;MS			GO:0031346	positive_regulation_of_cell_projection_o...			0	50	0.335	34714.5	0.016	2.987	0.000867
369	29978	UBQLN2	Q9UHD9	25	1140053	0.152001	0.443141	3	DOID:9255	FTD					GO:0005776	autophagosome	0	64	0.344	64363.7	0.052	2.908	0.001145
370	5211	PFKL	P17858;Q7L2M7	24	60319	0.00802288	0.347735	3			GO:0005524	ATP_binding	GO:0009165	nucleotide_biosynthetic_process			0	3	0.274	89.678	0	3.652	7.9e-05
371	221935	SDK1	Q7Z5N4	11	32024	0.00424986	0	0					GO:0050808;GO:0034330;GO:0007416;GO:0045216	synapse_organization;cell_junction_organization;synapse_assembly;cell-cell_junction_organization	GO:0045202	synapse	0	1	0.26	0		3.852	4.6e-05
372	23352	UBR4	Q5T4S7	11	514921	0.0686421	0.440846	3	DOID:1059	ID							0	6	0.314	1667.66	0	3.18	0.000117
373	55252	ASXL2	Q76L83	11	32024	0.00424986	0	0									0	1	0.26	0		3.852	4.6e-05
374	23002	DAAM1	Q9Y4D1	57	78563	0.0104556	0.231476	3									0	4	0.28	168.284	0	3.571	9.4e-05
375	1729	DIAPH1	O60610;Q6URC4	57	544130	0.072537	0.645199	1			GO:0003723	RNA_binding	GO:0055074	calcium_ion_homeostasis			0	13	0.323	2386.12	0.077	3.099	0.000217
376	26036	ZNF451	Q96JY2;Q9Y4E5;B4DYS2	11	741033	0.0987932	0.564407	1			GO:0044212;GO:0001012;GO:0003700	transcription_regulatory_region_DNA_bind...;RNA_polymerase_II_regulatory_region_DNA_...;DNA-binding_transcription_factor_activit...	GO:0018205	peptidyl-lysine_modification			0	18	0.333	7952.64	0.065	3.004	0.000296
377	55596	ZCCHC8	Q6NZY4	5	243401	0.0324361	0.307622	3			GO:0003723	RNA_binding					0	7	0.291	1694.74	0.333	3.438	0.000139
378	11100	HNRNPUL1	B7Z4B8;A0A024R0J9;Q9BUJ2;A8K3W4;A0A0A0MRA5	11	836990	0.111589	0.539246	1			GO:0003723	RNA_binding					0	20	0.334	4622.4	0.084	2.998	0.000308
379	51755	CDK12	Q9NYV4	11	657812	0.087696	0.0757484	0			GO:0005524;GO:0004674;GO:0044212	ATP_binding;protein_serine/threonine_kinase_activity;transcription_regulatory_region_DNA_bind...	GO:0000165	MAPK_cascade	GO:0005730	nucleolus	0	6	0.319	629.407	0.2	3.13	0.000117
380	114793	FMNL2	Q96PY5	7	644059	0.0858621	0.579141	1			GO:0032794	GTPase_activating_protein_binding					0	10	0.326	2450.97	0.044	3.067	0.000174
381	10486	CAP2	P40123;Q5JPJ8;E9PDI2	5	395453	0.0527116	0.509811	1							GO:0045202;GO:0098794;GO:0014069;GO:0099572	synapse;postsynapse;postsynaptic_density;postsynaptic_specialization	0	8	0.304	594.122	0.286	3.295	0.000145
382	10564	ARFGEF2	Q59FR3;Q86TH5;Q9Y6D5	74	732405	0.0976427	0.511687	1	DOID:1826;DOID:12858	Epi;HD					GO:0045202;GO:0098794;GO:0043197	synapse;postsynapse;dendritic_spine	0	10	0.316	3494.63	0.089	3.162	0.000188
383	55729	ATF7IP	Q6VMQ6;A0A024RAY1;B3KNI7;B3KQF8	7	705258	0.0940227	0.544987	1	DOID:1059	ID	GO:0016887	ATPase_activity	GO:0043414;GO:0016458	macromolecule_methylation;gene_silencing			0	32	0.33	21788.4	0.02	3.033	0.000591
384	11190	CEP250	Q9BV73	43	342002	0.0455841	0.53731	1							GO:0001917	photoreceptor_inner_segment	0	7	0.305	762.514	0.048	3.276	0.000132
385	1009	CDH11	P55287;H3BUU9	55	90027	0.0119843	0.196522	3	DOID:12849;DOID:0060041	AUT;ASD			GO:0099537;GO:0099536;GO:0007268;GO:0050804;GO:0034330;GO:0034329;GO:0045216	trans-synaptic_signaling;synaptic_signaling;chemical_synaptic_transmission;modulation_of_chemical_synaptic_transmis...;cell_junction_organization;cell_junction_assembly;cell-cell_junction_organization	GO:0045202	synapse	0	2	0.273	44.422	0	3.658	6.1e-05
386	1464	CSPG4	Q6UVK1	56	576516	0.0768555	0.543313	1					GO:0000165;GO:0043406;GO:0030203	MAPK_cascade;positive_regulation_of_MAP_kinase_activi...;glycosaminoglycan_metabolic_process			0	8	0.309	1672.09	0.071	3.24	0.000154
387	3915	LAMC1	P11047;Q6NVY8	7	58511	0.00778179	0.28165	3	DOID:10652	AD			GO:0034330;GO:0034329	cell_junction_organization;cell_junction_assembly			0	7	0.272	2474.48	0.19	3.676	0.000165
388	23420	NOMO1	Q15155	7	386150	0.051471	0.534308	1									0	10	0.312	5941.21	0.067	3.207	0.000202
389	2324	FLT4	P35916	16	157542	0.0209871	0.347735	3			GO:0005524	ATP_binding	GO:0000165;GO:0031098;GO:0051403;GO:0070528	MAPK_cascade;stress-activated_protein_kinase_signalin...;stress-activated_MAPK_cascade;protein_kinase_C_signaling			0	3	0.282	221.836	0	3.541	7.6e-05
390	26168	SENP3	Q9H4L4	7	313243	0.0417492	0.378353	3					GO:0018205;GO:0006364	peptidyl-lysine_modification;rRNA_processing	GO:0005730	nucleolus	0	9	0.308	789.853	0.111	3.249	0.000156
391	4881	NPR1	A0A140VJE6;P16066	25	55865	0.00742896	0.196522	3	DOID:10763	HTN	GO:0005524;GO:0004930	ATP_binding;G_protein-coupled_receptor_activity	GO:0009165;GO:0042417;GO:0048660	nucleotide_biosynthetic_process;dopamine_metabolic_process;regulation_of_smooth_muscle_cell_prolife...			0	2	0.266	28.164	0	3.756	6e-05
392	5097	PCDH1	B4DUA8;B4E2D8;Q08174;A8K0E7	88	626463	0.0835158	0.155997	3							GO:0005730	nucleolus	0	3	0.301	244.184	0.333	3.323	7.5e-05
393	23705	CADM1	Q9BY67;A0A4Z1;X5D7A8;X5DQR8;X5DQS5;X5D8W0	88	841765	0.112225	0.55299	1	DOID:10652;DOID:3312;DOID:12849;DOID:5419;DOID:0060041	AD;BD;AUT;SCH;ASD			GO:0034330	cell_junction_organization	GO:0045202	synapse	0	9	0.324	2098.24	0.056	3.085	0.000162
394	3911	LAMA5	O15230	7	136261	0.0181494	0.417748	3					GO:0034330;GO:0034329	cell_junction_organization;cell_junction_assembly	GO:0045202;GO:0043083	synapse;synaptic_cleft	0	6	0.289	623.971	0.133	3.458	0.000125
395	1284	COL4A2	A0A024RDW8;P08572	5	171757	0.0228827	0.358439	3	DOID:3312;DOID:5419	BD;SCH							0	5	0.286	4957.42	0	3.499	0.000133
396	5499	PPP1CA	A0A140VJS9;P62136	5	2211441	0.294866	0.648089	1			GO:0043021;GO:0004722	ribonucleoprotein_complex_binding;protein_serine/threonine_phosphatase_act...	GO:0032535	regulation_of_cellular_component_size	GO:0045202;GO:0098794;GO:0098793;GO:0043197;GO:0005730	synapse;postsynapse;presynapse;dendritic_spine;nucleolus	0	90	0.365	92815	0.024	2.742	0.001463
397	161742	SPRED1	Q7Z699	92	277058	0.0369241	0.585293	1	DOID:3312	BD	GO:0030291	protein_serine/threonine_kinase_inhibito...	GO:0000165	MAPK_cascade			0	13	0.309	6285.27	0.026	3.24	0.000258
398	23368	PPP1R13B	Q96KQ4	27	1641479	0.218864	0.515097	1									0	41	0.348	17096	0.059	2.877	0.000599
399	54843	SYTL2	Q9HCH5;A0A0U1RR07	88	106050	0.0141209	0.422128	3									0	5	0.282	294.25	0	3.551	0.000111
400	22871	NLGN1	Q8N2Q7	53	354594	0.0472632	0.252281	3	DOID:12849;DOID:0060041	AUT;ASD			GO:0099537;GO:0099536;GO:0007268;GO:0050804;GO:0050808;GO:0099003;GO:0099504;GO:0031346;GO:0099643;GO:0007269;GO:0050807;GO:0016079;GO:0098693;GO:0048488;GO:0007416;GO:0060078;GO:0031345;GO:2000300;GO:0099565;GO:0099601;GO:0051963;GO:0031644;GO:0050768;GO:0099054;GO:0010721	trans-synaptic_signaling;synaptic_signaling;chemical_synaptic_transmission;modulation_of_chemical_synaptic_transmis...;synapse_organization;vesicle-mediated_transport_in_synapse;synaptic_vesicle_cycle;positive_regulation_of_cell_projection_o...;signal_release_from_synapse;neurotransmitter_secretion;regulation_of_synapse_organization;synaptic_vesicle_exocytosis;regulation_of_synaptic_vesicle_cycle…	GO:0045202;GO:0098794;GO:0014069;GO:0099572;GO:0098793;GO:0097060;GO:0045211;GO:0043197;GO:0034702;GO:0099634;GO:0098936;GO:0099055	synapse;postsynapse;postsynaptic_density;postsynaptic_specialization;presynapse;synaptic_membrane;postsynaptic_membrane;dendritic_spine;ion_channel_complex;postsynaptic_specialization_membrane;intrinsic_component_of_postsynaptic_memb...;integral_component_of_postsynaptic_membr...	0	13	0.302	1662.13	0.064	3.308	0.000226
401	10494	STK25	A0A024R4B2;O00506;Q96BA2;A0A0S2Z4Y2;B3KRS6;B4E185;B4DVS7;B4DMA5	65	427235	0.0569496	0.47434	3			GO:0005524;GO:0004674	ATP_binding;protein_serine/threonine_kinase_activity	GO:0031346;GO:0050770;GO:0000165;GO:0006979;GO:0031098;GO:0051403	positive_regulation_of_cell_projection_o...;regulation_of_axonogenesis;MAPK_cascade;response_to_oxidative_stress;stress-activated_protein_kinase_signalin...;stress-activated_MAPK_cascade			0	8	0.313	1992.02	0.143	3.193	0.000148
402	2801	GOLGA2	Q08379	27	3923101	0.523108	0.614964	2									0	204	0.378	248144	0.012	2.646	0.003078
403	81876	RAB1B	Q9H0U4	74	521075	0.0694627	0.533622	1			GO:0003924	GTPase_activity					0	10	0.32	6024.36	0.089	3.129	0.000196
404	5861	RAB1A	P62820;Q5U0I6;B7Z8M7	93	1564646	0.208618	0.609218	1			GO:0003924	GTPase_activity					0	19	0.34	11687.7	0.064	2.945	0.000324
405	9990	SLC12A6	A0A024R9K8;Q9UHW9;Q6NSI7;A0A024R9I5	7	84221	0.0112101	0.341727	3					GO:0099537;GO:0099536;GO:0007268;GO:0032535;GO:0008361	trans-synaptic_signaling;synaptic_signaling;chemical_synaptic_transmission;regulation_of_cellular_component_size;regulation_of_cell_size			0	5	0.27	392.022	0	3.708	0.000111
406	6558	SLC12A2	P55011;Q53ZR1;B7ZM24	88	1365356	0.182044	0.424778	3	DOID:10652;DOID:5419;DOID:10763	AD;SCH;HTN			GO:0032535;GO:0008361	regulation_of_cellular_component_size;regulation_of_cell_size			0	9	0.32	3054.38	0.139	3.121	0.000165
407	9943	OXSR1	A0A024R2M7;O95747	67	91321	0.0121569	0.335157	3	DOID:5419	SCH	GO:0005524;GO:0004674	ATP_binding;protein_serine/threonine_kinase_activity	GO:0006979;GO:0031098	response_to_oxidative_stress;stress-activated_protein_kinase_signalin...			0	6	0.281	354.058	0	3.555	0.000127
408	6867	TACC1	O75410;Q5HYH0;E7EVI4	49	1298462	0.173124	0.594971	1			GO:0051427	hormone_receptor_binding					0	12	0.334	2303.54	0.121	2.996	0.000193
409	2905	GRIN2C	O15398;Q14957;H0Y2V8;Q8IW23	53	334945	0.0446431	0.411903	3	DOID:5419	SCH	GO:0099604	ligand-gated_calcium_channel_activity	GO:0099537;GO:0099536;GO:0007268;GO:0050804;GO:0060078;GO:0099565;GO:0035235;GO:0019722;GO:0055074	trans-synaptic_signaling;synaptic_signaling;chemical_synaptic_transmission;modulation_of_chemical_synaptic_transmis...;regulation_of_postsynaptic_membrane_pote...;chemical_synaptic_transmission,_postsyna...;ionotropic_glutamate_receptor_signaling_...;calcium-mediated_signaling;calcium_ion_homeostasis	GO:0045202;GO:0098794;GO:0014069;GO:0099572;GO:0097060;GO:0045211;GO:0034702;GO:0098839;GO:0099634	synapse;postsynapse;postsynaptic_density;postsynaptic_specialization;synaptic_membrane;postsynaptic_membrane;ion_channel_complex;postsynaptic_density_membrane;postsynaptic_specialization_membrane	0	8	0.306	609.651	0.071	3.27	0.000144
410	2906	GRIN2D	O15399;Q59G17	53	352680	0.047008	0.473324	3	DOID:12849;DOID:5419;DOID:0060041	AUT;SCH;ASD	GO:0099604	ligand-gated_calcium_channel_activity	GO:0099537;GO:0099536;GO:0007268;GO:0050804;GO:0060078;GO:0099565;GO:0035235;GO:0031644;GO:0019722;GO:0055074	trans-synaptic_signaling;synaptic_signaling;chemical_synaptic_transmission;modulation_of_chemical_synaptic_transmis...;regulation_of_postsynaptic_membrane_pote...;chemical_synaptic_transmission,_postsyna...;ionotropic_glutamate_receptor_signaling_...;regulation_of_neurological_system_proces...;calcium-mediated_signaling;calcium_ion_homeostasis	GO:0045202;GO:0098794;GO:0014069;GO:0099572;GO:0097060;GO:0045211;GO:0034702;GO:0098839;GO:0099634	synapse;postsynapse;postsynaptic_density;postsynaptic_specialization;synaptic_membrane;postsynaptic_membrane;ion_channel_complex;postsynaptic_density_membrane;postsynaptic_specialization_membrane	0	8	0.303	594.032	0.214	3.298	0.000145
411	324	APC	P25054;Q4LE70	54	2863164	0.38177	0.772973	1	DOID:12849;DOID:14330;DOID:5419;DOID:0060041;DOID:12858	AUT;PD;SCH;ASD;HD			GO:0031346;GO:0034330;GO:0034329;GO:0045216;GO:0032869;GO:0043297	positive_regulation_of_cell_projection_o...;cell_junction_organization;cell_junction_assembly;cell-cell_junction_organization;cellular_response_to_insulin_stimulus;apical_junction_assembly			0	96	0.374	101031	0.024	2.67	0.001516
412	22938	SNW1	G3V3A4;Q13573	27	1826541	0.243541	0.512581	1			GO:0003723;GO:0051427	RNA_binding;hormone_receptor_binding	GO:0019083;GO:0031668;GO:0018205;GO:0051568;GO:0016571;GO:0034968;GO:0043414	viral_transcription;cellular_response_to_extracellular_stimu...;peptidyl-lysine_modification;histone_H3-K4_methylation;histone_methylation;histone_lysine_methylation;macromolecule_methylation			0	40	0.356	21644.7	0.076	2.808	0.000591
413	1080	CFTR	A0A024R730;P13569	67	692581	0.0923323	0.615453	1	DOID:10652;DOID:10763	AD;HTN	GO:0005524;GO:0016887	ATP_binding;ATPase_activity	GO:0051591	response_to_cAMP	GO:0034702;GO:0034707	ion_channel_complex;chloride_channel_complex	0	13	0.325	3061.19	0.038	3.074	0.00022
414	23513	SCRIB	A0A0G2JNZ2;Q14160;A0A0G2JPP5;A0PJK8	53	2234594	0.297953	0.591036	1					GO:0099537;GO:0099536;GO:0007268;GO:0099003;GO:0099504;GO:0099643;GO:0007269;GO:0016079;GO:0099072;GO:0048488;GO:0098877;GO:0099637;GO:0042490;GO:0060563;GO:0034340;GO:0060337;GO:0071357	trans-synaptic_signaling;synaptic_signaling;chemical_synaptic_transmission;vesicle-mediated_transport_in_synapse;synaptic_vesicle_cycle;signal_release_from_synapse;neurotransmitter_secretion;synaptic_vesicle_exocytosis;regulation_of_postsynaptic_membrane_neur...;synaptic_vesicle_endocytosis;neurotransmitter_receptor_transport_to_p...;neurotransmitter_receptor_transport;mechanoreceptor_differentia…	GO:0045202;GO:0098794;GO:0014069;GO:0099572;GO:0098793;GO:0097060;GO:0045211;GO:0042734;GO:0034702;GO:0098839;GO:0099634	synapse;postsynapse;postsynaptic_density;postsynaptic_specialization;presynapse;synaptic_membrane;postsynaptic_membrane;presynaptic_membrane;ion_channel_complex;postsynaptic_density_membrane;postsynaptic_specialization_membrane	0	55	0.352	63986.4	0.032	2.838	0.001021
415	5797	PTPRM	P28827	57	808229	0.107753	0.555152	1					GO:0007411	axon_guidance			0	10	0.316	7130.01	0.133	3.164	0.000204
416	11122	PTPRT	O14522;A0A075B6H0	2	339796	0.0452899	0.36478	3	DOID:1059	ID							0	5	0.302	236.015	0.3	3.312	0.000101
417	10076	PTPRU	Q92729	58	270662	0.0360712	0.466212	3	DOID:10763	HTN							0	5	0.299	2320.27	0.1	3.341	0.000118
418	5802	PTPRS	Q13332;Q59FX6;Q8NHS7;A0A0A0MR60	56	415930	0.0554421	0.580595	1					GO:0099537;GO:0099536;GO:0007268;GO:0050804;GO:0050808;GO:0032535;GO:0050807;GO:0050770;GO:0007416;GO:0031345;GO:0008361;GO:0061387;GO:0051963;GO:0002218;GO:0050768;GO:0002758;GO:0010721;GO:0050771;GO:0002757;GO:0002224;GO:0032606;GO:0032648;GO:0032479;GO:0032608;GO:0032480	trans-synaptic_signaling;synaptic_signaling;chemical_synaptic_transmission;modulation_of_chemical_synaptic_transmis...;synapse_organization;regulation_of_cellular_component_size;regulation_of_synapse_organization;regulation_of_axonogenesis;synapse_assembly;negative_regulation_of_cell_projection_o...;regulation_of_cell_size;regulation_of_extent_of_cell_growth;regulation_of_synapse_assembly;activat…	GO:0045202;GO:0098794;GO:0014069;GO:0099572;GO:0098793;GO:0097060;GO:0045211;GO:0008021;GO:0042734;GO:0030672;GO:0098563;GO:0098839;GO:0099634;GO:0030285;GO:0098936;GO:0099055	synapse;postsynapse;postsynaptic_density;postsynaptic_specialization;presynapse;synaptic_membrane;postsynaptic_membrane;synaptic_vesicle;presynaptic_membrane;synaptic_vesicle_membrane;intrinsic_component_of_synaptic_vesicle_...;postsynaptic_density_membrane;postsynaptic_specialization_membrane;integral_component_of_synaptic_vesicle_m...;intrinsic_component_of_postsynaptic_memb...;integral_compone…	0	22	0.316	3741.75	0.069	3.167	0.000355
419	5792	PTPRF	G1UI20;P10586	56	1502723	0.200361	0.666473	1	DOID:5419;DOID:10763	SCH;HTN			GO:0050808	synapse_organization			0	46	0.349	21718.1	0.044	2.863	0.000701
420	5786	PTPRA	P18433	56	1189638	0.158613	0.641579	1	DOID:12849;DOID:5419;DOID:0060041	AUT;SCH;ASD			GO:0099537;GO:0099536;GO:0007268;GO:0050804;GO:0007411;GO:0000165;GO:0032869	trans-synaptic_signaling;synaptic_signaling;chemical_synaptic_transmission;modulation_of_chemical_synaptic_transmis...;axon_guidance;MAPK_cascade;cellular_response_to_insulin_stimulus	GO:0045202;GO:0097060	synapse;synaptic_membrane	0	23	0.339	9844.37	0.111	2.949	0.000394
421	5789	PTPRD	Q59H90;P23468;Q2HXI4;Q3KPI9	56	572146	0.0762728	0.637305	1	DOID:1826	Epi			GO:0099537;GO:0099536;GO:0050808;GO:0031346;GO:0050807;GO:0007416;GO:0051963;GO:0099054	trans-synaptic_signaling;synaptic_signaling;synapse_organization;positive_regulation_of_cell_projection_o...;regulation_of_synapse_organization;synapse_assembly;regulation_of_synapse_assembly;presynapse_assembly	GO:0045202	synapse	0	25	0.317	14288.6	0.037	3.154	0.000449
422	5791	PTPRE	P23469;Q96P81;A8K2Z9	53	379022	0.0505206	0.541577	1	DOID:14330	PD			GO:0032869	cellular_response_to_insulin_stimulus			0	8	0.307	386.699	0.179	3.26	0.000148
423	5793	PTPRG	P23470;Q49A02	55	1065379	0.142043	0.672517	1	DOID:5419	SCH			GO:0031345;GO:0050768;GO:0010721	negative_regulation_of_cell_projection_o...;negative_regulation_of_neurogenesis;negative_regulation_of_cell_development			0	27	0.336	14620.4	0.08	2.972	0.000477
424	5803	PTPRZ1	B4DFE7;P23471	55	166274	0.0221515	0.436948	3	DOID:5419	SCH			GO:0042552	myelination	GO:0045202	synapse	0	5	0.282	152.157	0.2	3.551	0.000104
425	5787	PTPRB	P23467;Q86VA4;F8VU56;Q68D73	55	613791	0.081826	0.655631	1									0	18	0.32	3676.41	0.118	3.129	0.00029
426	5795	PTPRJ	Q12913;Q9NPR5	55	1578612	0.210481	0.667992	1			GO:0070851	growth_factor_receptor_binding	GO:0034330;GO:0034329;GO:0000165;GO:0050852;GO:0002431;GO:0019722;GO:0002757;GO:0043491	cell_junction_organization;cell_junction_assembly;MAPK_cascade;T_cell_receptor_signaling_pathway;Fc_receptor_mediated_stimulatory_signali...;calcium-mediated_signaling;immune_response-activating_signal_transd...;protein_kinase_B_signaling			0	34	0.345	11065.2	0.066	2.895	0.000513
427	5798	PTPRN	Q16849;Q96IA0	94	484352	0.0645659	0.718941	1					GO:0006979;GO:0051591	response_to_oxidative_stress;response_to_cAMP	GO:0045202;GO:0098793;GO:0033267	synapse;presynapse;axon_part	0	31	0.32	9661.84	0.056	3.124	0.00054
428	23647	ARFIP2	A0A087X1E4;B4DUZ3;P53365;B4DXH2	85	1204506	0.160595	0.613271	1									0	33	0.349	25019	0.049	2.867	0.000527
429	3831	KLC1	Q07866;Q7RTQ2	43	591628	0.0788707	0.645051	1	DOID:10652;DOID:5419;DOID:10763;DOID:2377	AD;SCH;HTN;MS					GO:0033267;GO:0030427;GO:0030426	axon_part;site_of_polarized_growth;growth_cone	0	14	0.321	6905.23	0.011	3.113	0.000252
430	10755	GIPC1	A0A024R7I0;O14908;A8K2I7;A0A024R7I1	52	548733	0.0731508	0.684523	1					GO:0099537;GO:0099536;GO:0007268;GO:0050804;GO:0099003;GO:0099504;GO:0099643;GO:0007269;GO:0016079;GO:0098693;GO:2000300	trans-synaptic_signaling;synaptic_signaling;chemical_synaptic_transmission;modulation_of_chemical_synaptic_transmis...;vesicle-mediated_transport_in_synapse;synaptic_vesicle_cycle;signal_release_from_synapse;neurotransmitter_secretion;synaptic_vesicle_exocytosis;regulation_of_synaptic_vesicle_cycle;regulation_of_synaptic_vesicle_exocytosi...	GO:0045202;GO:0098794;GO:0098793;GO:0043197;GO:0008021	synapse;postsynapse;presynapse;dendritic_spine;synaptic_vesicle	0	31	0.321	17422	0.043	3.112	0.000547
431	10287	RGS19	P49795;B4DP94	16	123229	0.0164117	0.423132	3			GO:0003924	GTPase_activity					0	8	0.278	717.379	0.036	3.597	0.000153
432	5536	PPP5C	A0A024R0Q7;P53041	16	1111630	0.148211	0.474239	3			GO:0005524;GO:0003723;GO:0004722	ATP_binding;RNA_binding;protein_serine/threonine_phosphatase_act...	GO:0000165;GO:0006979;GO:0009755	MAPK_cascade;response_to_oxidative_stress;hormone-mediated_signaling_pathway			0	39	0.337	16151.3	0.077	2.966	0.000609
433	26354	GNL3	Q9BVP2	7	198591	0.0264609	0.49132	3	DOID:3312;DOID:12849;DOID:5419;DOID:0060041	BD;AUT;SCH;ASD	GO:0003723	RNA_binding	GO:0018205	peptidyl-lysine_modification	GO:0005730	nucleolus	0	6	0.29	732.868	0.067	3.452	0.000119
434	6774	STAT3	P40763	55	1817464	0.242331	0.725495	1	DOID:10763;DOID:2377	HTN;MS	GO:0051427;GO:0001664;GO:0044212;GO:0001012;GO:0003700	hormone_receptor_binding;G_protein-coupled_receptor_binding;transcription_regulatory_region_DNA_bind...;RNA_polymerase_II_regulatory_region_DNA_...;DNA-binding_transcription_factor_activit...	GO:0099537;GO:0099536;GO:0007268;GO:0050804;GO:0009165;GO:0050768;GO:0010721;GO:0016458	trans-synaptic_signaling;synaptic_signaling;chemical_synaptic_transmission;modulation_of_chemical_synaptic_transmis...;nucleotide_biosynthetic_process;negative_regulation_of_neurogenesis;negative_regulation_of_cell_development;gene_silencing	GO:0045202;GO:0098794;GO:0014069;GO:0099572	synapse;postsynapse;postsynaptic_density;postsynaptic_specialization	0	72	0.356	49873.2	0.018	2.806	0.001117
435	3315	HSPB1	P04792;V9HW43	16	2931943	0.390942	0.720867	1	DOID:1826;DOID:10763;DOID:9255;DOID:2377	Epi;HTN;FTD;MS	GO:0003723;GO:0005080;GO:0030291	RNA_binding;protein_kinase_C_binding;protein_serine/threonine_kinase_inhibito...	GO:0008088;GO:0098930;GO:0008089;GO:0006979	axo-dendritic_transport;axonal_transport;anterograde_axonal_transport;response_to_oxidative_stress	GO:0033267	axon_part	0	145	0.374	186807	0.011	2.673	0.002367
436	3848	KRT1	P04264	27	844867	0.112639	0.291576	3					GO:0006979	response_to_oxidative_stress	GO:0072562	blood_microparticle	0	19	0.314	1927.08	0.041	3.18	0.000272
437	5305	PIP4K2A	P48426	67	97327	0.0129577	0.446679	3	DOID:5419	SCH	GO:0005524	ATP_binding	GO:0030258	lipid_modification	GO:0005776	autophagosome	0	5	0.284	168.041	0	3.52	0.000109
438	9844	ELMO1	Q92556;A4D1X5	57	64076	0.00852386	0.488197	3	DOID:10652	AD			GO:0002431;GO:0002757	Fc_receptor_mediated_stimulatory_signali...;immune_response-activating_signal_transd...			0	9	0.275	2466.68	0	3.636	0.000207
439	9815	GIT2	Q14161;Q68DM7;F8VXI9;F8W822;Q6FI58	57	470235	0.0626834	0.70501	1									0	25	0.323	12608	0.02	3.099	0.000435
440	9138	ARHGEF1	A0A024R0R1;Q92888	57	403293	0.053757	0.579036	1	DOID:1826;DOID:10763	Epi;HTN	GO:0003723;GO:0001664	RNA_binding;G_protein-coupled_receptor_binding					0	12	0.31	4098.95	0	3.226	0.000224
441	682	BSG	P35613;Q54A51	88	1574742	0.209965	0.454499	3	DOID:10652;DOID:10763	AD;HTN			GO:0007411;GO:0051591	axon_guidance;response_to_cAMP			0	12	0.331	5962.4	0.167	3.017	0.000211
442	408	ARRB1	B7Z1Q3;P49407	67	908922	0.12118	0.639428	1			GO:0051427;GO:0001664;GO:0044212	hormone_receptor_binding;G_protein-coupled_receptor_binding;transcription_regulatory_region_DNA_bind...	GO:0000165;GO:0043406;GO:0018205	MAPK_cascade;positive_regulation_of_MAP_kinase_activi...;peptidyl-lysine_modification	GO:0045202;GO:0098794;GO:0014069;GO:0099572;GO:0097060;GO:0045211;GO:0043197	synapse;postsynapse;postsynaptic_density;postsynaptic_specialization;synaptic_membrane;postsynaptic_membrane;dendritic_spine	0	30	0.336	17688.6	0.039	2.973	0.000489
443	6261	RYR1	P21817	20	512184	0.0682771	0.683085	1			GO:0005524;GO:0099604;GO:0005245	ATP_binding;ligand-gated_calcium_channel_activity;voltage-gated_calcium_channel_activity	GO:0055074	calcium_ion_homeostasis	GO:0034702	ion_channel_complex	0	19	0.325	10701.8	0.023	3.078	0.00035
444	27131	SNX5	Q6P5V6;Q9Y5X3	88	1512304	0.201639	0.612458	1			GO:0050780;GO:0001664	dopamine_receptor_binding;G_protein-coupled_receptor_binding					0	15	0.337	7376.32	0.076	2.97	0.000251
445	23394	ADNP	Q9H2P0;Q6DHZ8	7	490606	0.0653998	0.426644	3	DOID:10652;DOID:12849;DOID:5419;DOID:0060041;DOID:1059	AD;AUT;SCH;ASD;ID	GO:0003700	DNA-binding_transcription_factor_activit...	GO:0099537;GO:0099536;GO:0007268;GO:0050804;GO:0050808;GO:0031346;GO:0032535;GO:0050807;GO:0050770;GO:0007416;GO:0008361;GO:0061387;GO:0051963;GO:0031668	trans-synaptic_signaling;synaptic_signaling;chemical_synaptic_transmission;modulation_of_chemical_synaptic_transmis...;synapse_organization;positive_regulation_of_cell_projection_o...;regulation_of_cellular_component_size;regulation_of_synapse_organization;regulation_of_axonogenesis;synapse_assembly;regulation_of_cell_size;regulation_of_extent_of_cell_growth;regulation_of_synapse_assembly;cellula…			0	7	0.307	1680.99	0.095	3.26	0.000141
446	47	ACLY	A0A024R1T9;P53396;Q4LE36;A0A024R1Y2	5	167633	0.0223327	0.440001	3			GO:0005524	ATP_binding	GO:0009165	nucleotide_biosynthetic_process			0	6	0.283	596.791	0.2	3.535	0.000117
447	9759	HDAC4	P56524	27	1498927	0.199855	0.553867	1	DOID:3312;DOID:12849;DOID:5419;DOID:0060041;DOID:1059;DOID:9255	BD;AUT;SCH;ASD;ID;FTD	GO:0044212;GO:0001012	transcription_regulatory_region_DNA_bind...;RNA_polymerase_II_regulatory_region_DNA_...	GO:0031346;GO:0009165;GO:0019722;GO:0018205;GO:0048660;GO:0048661;GO:0030278	positive_regulation_of_cell_projection_o...;nucleotide_biosynthetic_process;calcium-mediated_signaling;peptidyl-lysine_modification;regulation_of_smooth_muscle_cell_prolife...;positive_regulation_of_smooth_muscle_cel...;regulation_of_ossification	GO:0045202	synapse	0	42	0.343	15248.5	0.016	2.919	0.000593
448	5290	PIK3CA	P42336;Q4LE51	67	1491223	0.198828	0.595622	1	DOID:10652;DOID:3312	AD;BD	GO:0005524;GO:0004674	ATP_binding;protein_serine/threonine_kinase_activity	GO:0007411;GO:0030258;GO:0050852;GO:0032869;GO:0002431;GO:0002757;GO:0031929;GO:0043491;GO:0043414	axon_guidance;lipid_modification;T_cell_receptor_signaling_pathway;cellular_response_to_insulin_stimulus;Fc_receptor_mediated_stimulatory_signali...;immune_response-activating_signal_transd...;TOR_signaling;protein_kinase_B_signaling;macromolecule_methylation			0	29	0.346	21023.2	0.067	2.891	0.000486
449	29760	BLNK	Q8WV28;Q2MD54;Q2MD59	55	357943	0.0477098	0.439705	3									0	6	0.307	140.731	0.267	3.254	0.000109
450	2773	GNAI3	P08754	16	393153	0.0524049	0.434128	3			GO:0003924;GO:0032794;GO:0031683;GO:0001664	GTPase_activity;GTPase_activating_protein_binding;G-protein_beta/gamma-subunit_complex_bin...;G_protein-coupled_receptor_binding	GO:0061025;GO:0007212;GO:0048660;GO:0048661	membrane_fusion;dopamine_receptor_signaling_pathway;regulation_of_smooth_muscle_cell_prolife...;positive_regulation_of_smooth_muscle_cel...	GO:0005730	nucleolus	0	23	0.316	17978.5	0.004	3.165	0.00044
451	10487	CAP1	D3DPU2;Q01518	15	277792	0.037022	0.49992	3	DOID:5419	SCH							0	7	0.301	781.591	0.143	3.326	0.000133
452	1856	DVL2	O14641	43	1603672	0.213822	0.648937	1	DOID:1826	Epi	GO:0001664	G_protein-coupled_receptor_binding	GO:0031346;GO:0000165;GO:0043406;GO:0031098;GO:0051403	positive_regulation_of_cell_projection_o...;MAPK_cascade;positive_regulation_of_MAP_kinase_activi...;stress-activated_protein_kinase_signalin...;stress-activated_MAPK_cascade			0	39	0.351	19665	0.035	2.851	0.000569
453	2335	FN1	B7ZLE5;P02751;Q6MZM7;Q9UQS6;Q6MZF4;Q6N084	2	651332	0.0868319	0.60129	1	DOID:10763	HTN			GO:0031346;GO:0032535;GO:0034330;GO:0034329;GO:0050770;GO:0008361;GO:0000165;GO:0061387	positive_regulation_of_cell_projection_o...;regulation_of_cellular_component_size;cell_junction_organization;cell_junction_assembly;regulation_of_axonogenesis;regulation_of_cell_size;MAPK_cascade;regulation_of_extent_of_cell_growth	GO:0072562	blood_microparticle	0	14	0.326	4965.09	0.088	3.07	0.000244
454	5336	PLCG2	P16885	55	930291	0.12403	0.497445	3					GO:0050852;GO:0002218;GO:0002431;GO:0002758;GO:0019722;GO:0002757;GO:0055074;GO:0032606;GO:0032479;GO:0032481;GO:0050853	T_cell_receptor_signaling_pathway;activation_of_innate_immune_response;Fc_receptor_mediated_stimulatory_signali...;innate_immune_response-activating_signal...;calcium-mediated_signaling;immune_response-activating_signal_transd...;calcium_ion_homeostasis;type_I_interferon_production;regulation_of_type_I_interferon_producti...;positive_regulation_of_type_I_interferon...;B_cell_receptor_signaling_pa…			0	26	0.334	12093.8	0.095	2.991	0.000417
455	3716	JAK1	P23458;Q6P669	55	575037	0.0766583	0.377759	3			GO:0005524;GO:0051427;GO:0001664	ATP_binding;hormone_receptor_binding;G_protein-coupled_receptor_binding	GO:0000165;GO:0071346;GO:0034341;GO:0060333;GO:0034340;GO:0060337;GO:0071357	MAPK_cascade;cellular_response_to_interferon-gamma;response_to_interferon-gamma;interferon-gamma-mediated_signaling_path...;response_to_type_I_interferon;type_I_interferon_signaling_pathway;cellular_response_to_type_I_interferon			0	12	0.322	2027.53	0.121	3.107	0.000204
456	1832	DSP	B4DKX6;P15924;Q4LE79	43	1131756	0.150894	0.558778	1			GO:0003723;GO:0005080	RNA_binding;protein_kinase_C_binding	GO:0034330;GO:0045216;GO:0086065	cell_junction_organization;cell-cell_junction_organization;cell_communication_involved_in_cardiac_c...			0	22	0.335	4521.36	0.121	2.985	0.000323
457	5216	PFN1	P07737	5	340760	0.0454185	0.565926	1	DOID:9255	FTD	GO:0003723	RNA_binding	GO:0050808;GO:0031346;GO:0032535;GO:0060074	synapse_organization;positive_regulation_of_cell_projection_o...;regulation_of_cellular_component_size;synapse_maturation	GO:0045202;GO:0072562	synapse;blood_microparticle	0	8	0.309	550.791	0.107	3.241	0.000143
458	9588	PRDX6	P30041;V9HWC7	25	268237	0.0357479	0.47388	3	DOID:10652;DOID:5419	AD;SCH			GO:0006979	response_to_oxidative_stress			0	8	0.299	889.578	0.107	3.343	0.000149
459	5321	PLA2G4A	B4DZI4;P47712	62	240001	0.0319827	0.650556	1	DOID:10652;DOID:5419;DOID:1826	AD;SCH;Epi							0	13	0.302	1445.62	0.013	3.309	0.000236
460	4666	NACA	A0A024RB41;Q13765;E9PAV3	5	665474	0.0887177	0.494494	3									0	9	0.323	2033.13	0.111	3.097	0.00016
461	91404	SESTD1	B3KTX3;Q86VW0	27	156054	0.0207887	0.52806	1							GO:0034702	ion_channel_complex	0	10	0.291	5343.59	0	3.431	0.0002
462	9821	RB1CC1	Q8TDY2	65	236830	0.0315599	0.580312	1	DOID:10652	AD			GO:0032535;GO:0008361;GO:0000165;GO:0031098;GO:0051403	regulation_of_cellular_component_size;regulation_of_cell_size;MAPK_cascade;stress-activated_protein_kinase_signalin...;stress-activated_MAPK_cascade			0	15	0.3	4714.34	0	3.335	0.00028
463	57655	GRAMD1A	Q96CP6;B3KQF7;B3KUH3;M0QZ12	49	169432	0.0225726	0.40364	3	DOID:1826	Epi							0	4	0.287	401.505	0.167	3.479	9e-05
464	71	ACTG1	P63261	5	829548	0.110596	0.660429	1	DOID:5419	SCH	GO:0005524	ATP_binding	GO:0050808;GO:0099003;GO:0099504;GO:0034330;GO:0034329;GO:0048488;GO:0002431;GO:0002757;GO:0071346;GO:0034341	synapse_organization;vesicle-mediated_transport_in_synapse;synaptic_vesicle_cycle;cell_junction_organization;cell_junction_assembly;synaptic_vesicle_endocytosis;Fc_receptor_mediated_stimulatory_signali...;immune_response-activating_signal_transd...;cellular_response_to_interferon-gamma;response_to_interferon-gamma	GO:0045202;GO:0098793;GO:0033267;GO:0072562	synapse;presynapse;axon_part;blood_microparticle	0	25	0.337	10655.4	0.057	2.964	0.000395
465	506	ATP5F1B	P06576;V9HW31	77	529858	0.0706339	0.670485	1	DOID:10763	HTN	GO:0005524;GO:0016887	ATP_binding;ATPase_activity	GO:0009165	nucleotide_biosynthetic_process			1	16	0.318	4687.84	0.108	3.141	0.00027
466	6711	SPTBN1	B2ZZ89;Q01082	55	2289199	0.305234	0.597495	1			GO:0003723	RNA_binding	GO:0032535;GO:0007411;GO:0000165	regulation_of_cellular_component_size;axon_guidance;MAPK_cascade	GO:0045202;GO:0098794;GO:0014069;GO:0099572;GO:0033267;GO:0005730	synapse;postsynapse;postsynaptic_density;postsynaptic_specialization;axon_part;nucleolus	1	33	0.364	20930	0.078	2.75	0.000497
467	961	CD47	Q08722;A0A0A1TSG4	49	60598	0.00806008	0.347735	3	DOID:10763;DOID:2377	HTN;MS			GO:0002431;GO:0002757;GO:0071346;GO:0034341;GO:0032609	Fc_receptor_mediated_stimulatory_signali...;immune_response-activating_signal_transd...;cellular_response_to_interferon-gamma;response_to_interferon-gamma;interferon-gamma_production			0	3	0.275	81.018	0	3.636	7.5e-05
468	4580	MTX1	A0A0A0MRK6;Q13505;A0A0C4DFQ1	20	76378	0.0101643	0.196522	3	DOID:14330	PD							0	2	0.266	66.258	0	3.76	6.1e-05
469	5142	PDE4B	Q07343;Q59GM8;X5DNX5;Q68CX5;X5DR82	62	34933	0.00463776	0	0	DOID:5419	SCH	GO:0030552	cAMP_binding	GO:0050852;GO:0002757;GO:0032609	T_cell_receptor_signaling_pathway;immune_response-activating_signal_transd...;interferon-gamma_production	GO:0045202;GO:0098794;GO:0014069;GO:0099572;GO:0098793;GO:0043197;GO:0008021;GO:0034702	synapse;postsynapse;postsynaptic_density;postsynaptic_specialization;presynapse;dendritic_spine;synaptic_vesicle;ion_channel_complex	0	1	0.257	0		3.897	4.5e-05
470	3635	INPP5D	Q92835	55	320708	0.0427446	0.530559	1	DOID:10652	AD			GO:0030258;GO:0050852;GO:0002757	lipid_modification;T_cell_receptor_signaling_pathway;immune_response-activating_signal_transd...			0	9	0.306	1020.04	0.111	3.27	0.000159
471	527	ATP6V0C	P27449	49	309641	0.0412689	0.493628	3	DOID:1826;DOID:1059	Epi;ID	GO:0016887	ATPase_activity	GO:0032869	cellular_response_to_insulin_stimulus			0	10	0.3	2300.49	0	3.331	0.000184
472	1523	CUX1	P39880;Q13948;Q3LIA3	59	545365	0.0727017	0.503346	1	DOID:12849;DOID:0060041	AUT;ASD	GO:0044212;GO:0001012	transcription_regulatory_region_DNA_bind...;RNA_polymerase_II_regulatory_region_DNA_...	GO:0031346	positive_regulation_of_cell_projection_o...			0	6	0.312	1837.75	0	3.202	0.00012
473	9158	FIBP	O43427	54	179218	0.0238775	0.40364	3									0	4	0.294	217.032	0	3.406	8.9e-05
474	6262	RYR2	Q92736	16	386530	0.0515217	0.602135	1	DOID:12849;DOID:0060041	AUT;ASD	GO:0099604	ligand-gated_calcium_channel_activity	GO:0086065;GO:0019722;GO:0055074	cell_communication_involved_in_cardiac_c...;calcium-mediated_signaling;calcium_ion_homeostasis	GO:0034702	ion_channel_complex	0	10	0.308	1533.37	0.044	3.245	0.000175
475	1982	EIF4G2	P78344;Q2TU89	16	499639	0.0666043	0.503346	1			GO:0003723;GO:0008135	RNA_binding;translation_factor_activity,_RNA_binding					0	6	0.316	1506.16	0	3.163	0.000118
476	10961	ERP29	P30040;V9HW71;F8VY02	25	327760	0.043685	0.533894	1					GO:0000165;GO:0043406	MAPK_cascade;positive_regulation_of_MAP_kinase_activi...			0	15	0.307	4099.4	0.057	3.254	0.000268
477	56252	YLPM1	P49750;Q8NF45;F8VU51	5	865641	0.115409	0.583736	1			GO:0003723	RNA_binding					0	16	0.335	3955.06	0.05	2.985	0.000252
478	3939	LDHA	P00338;V9HWB9	55	201826	0.0268922	0.53221	1	DOID:9255	FTD			GO:0009165;GO:0006979;GO:0051591	nucleotide_biosynthetic_process;response_to_oxidative_stress;response_to_cAMP			0	7	0.294	616.476	0.095	3.398	0.000135
479	998	CDC42	A0A024RAE4;P60953;A0A024RAE6	57	2752066	0.366956	0.692425	1	DOID:5419;DOID:1826	SCH;Epi	GO:0003924	GTPase_activity	GO:0050808;GO:0031346;GO:0034330;GO:0034329;GO:0002431;GO:0002757	synapse_organization;positive_regulation_of_cell_projection_o...;cell_junction_organization;cell_junction_assembly;Fc_receptor_mediated_stimulatory_signali...;immune_response-activating_signal_transd...	GO:0045202;GO:0098794;GO:0043197	synapse;postsynapse;dendritic_spine	0	85	0.375	83543.4	0.03	2.667	0.001336
480	4638	MYLK	Q05B97;Q15746;Q05B98	57	582477	0.0776504	0.575043	1			GO:0005524;GO:0004674	ATP_binding;protein_serine/threonine_kinase_activity					0	20	0.322	6682.99	0.042	3.103	0.000354
481	5164	PDK2	Q15119	20	174267	0.0232174	0.397919	3			GO:0005524	ATP_binding	GO:0009165;GO:0006979;GO:0032869;GO:0031668;GO:0019722	nucleotide_biosynthetic_process;response_to_oxidative_stress;cellular_response_to_insulin_stimulus;cellular_response_to_extracellular_stimu...;calcium-mediated_signaling			0	6	0.282	4865.49	0.133	3.54	0.000149
482	3096	HIVEP1	P15822	22	1087211	0.144955	0.713026	1			GO:0044212;GO:0001012;GO:0003700	transcription_regulatory_region_DNA_bind...;RNA_polymerase_II_regulatory_region_DNA_...;DNA-binding_transcription_factor_activit...					0	31	0.348	19272.3	0.015	2.872	0.00049
483	394	ARHGAP5	Q13017	74	71372	0.00949675	0.40364	3	DOID:3312;DOID:5419	BD;SCH	GO:0003924	GTPase_activity					0	4	0.274	227.521	0	3.656	9.6e-05
484	5600	MAPK11	Q15759	67	248100	0.0330627	0.252595	3			GO:0005524;GO:0004674;GO:0004707	ATP_binding;protein_serine/threonine_kinase_activity;MAP_kinase_activity	GO:0000165;GO:0043406;GO:0031098;GO:0051403	MAPK_cascade;positive_regulation_of_MAP_kinase_activi...;stress-activated_protein_kinase_signalin...;stress-activated_MAPK_cascade			0	7	0.299	266.887	0.238	3.346	0.000127
485	10163	WASF2	Q9Y6W5	92	1221517	0.162864	0.597107	1	DOID:10763	HTN			GO:0050808;GO:0031346;GO:0002431;GO:0002757	synapse_organization;positive_regulation_of_cell_projection_o...;Fc_receptor_mediated_stimulatory_signali...;immune_response-activating_signal_transd...	GO:0045202	synapse	0	15	0.336	5680.22	0.067	2.979	0.000252
486	10142	AKAP9	Q5GIA7;Q6PJH3;Q99996	27	1306845	0.174242	0.563875	1	DOID:10652	AD			GO:0099537;GO:0099536;GO:0007268;GO:0050804;GO:0099601;GO:0031644;GO:0051591	trans-synaptic_signaling;synaptic_signaling;chemical_synaptic_transmission;modulation_of_chemical_synaptic_transmis...;regulation_of_neurotransmitter_receptor_...;regulation_of_neurological_system_proces...;response_to_cAMP	GO:0045202;GO:0098794;GO:0014069;GO:0099572;GO:0097060;GO:0045211;GO:0034702;GO:0098839;GO:0099634	synapse;postsynapse;postsynaptic_density;postsynaptic_specialization;synaptic_membrane;postsynaptic_membrane;ion_channel_complex;postsynaptic_density_membrane;postsynaptic_specialization_membrane	0	38	0.349	21181	0.054	2.865	0.00057
487	5575	PRKAR1B	P31321	27	1188882	0.158512	0.517883	1			GO:0030552;GO:0030291	cAMP_binding;protein_serine/threonine_kinase_inhibito...	GO:0099537;GO:0099536;GO:0007268;GO:0050804;GO:0099504;GO:0098693	trans-synaptic_signaling;synaptic_signaling;chemical_synaptic_transmission;modulation_of_chemical_synaptic_transmis...;synaptic_vesicle_cycle;regulation_of_synaptic_vesicle_cycle	GO:0045202	synapse	0	34	0.345	12351.3	0.039	2.896	0.000503
488	5924	RASGRF2	O14827;Q68DX5	19	11462	0.00150801	0.196522	3					GO:0000165	MAPK_cascade			0	2	0.246	9.762	0	4.069	7.4e-05
489	5594	MAPK1	P28482;Q1HBJ4;Q499G7	67	2423847	0.323189	0.645422	1	DOID:10652;DOID:10763;DOID:2377	AD;HTN;MS	GO:0005524;GO:0004674;GO:0004707;GO:0004708;GO:0004712	ATP_binding;protein_serine/threonine_kinase_activity;MAP_kinase_activity;MAP_kinase_kinase_activity;protein_serine/threonine/tyrosine_kinase...	GO:0099537;GO:0099536;GO:0007268;GO:0050804;GO:0009165;GO:0007411;GO:0000165;GO:0006979;GO:0043406;GO:0031098;GO:0050852;GO:0002431;GO:0051403;GO:0031668;GO:0002757;GO:0009112;GO:0050853;GO:0030278	trans-synaptic_signaling;synaptic_signaling;chemical_synaptic_transmission;modulation_of_chemical_synaptic_transmis...;nucleotide_biosynthetic_process;axon_guidance;MAPK_cascade;response_to_oxidative_stress;positive_regulation_of_MAP_kinase_activi...;stress-activated_protein_kinase_signalin...;T_cell_receptor_signaling_pathway;Fc_receptor_mediated_stimulatory_signali...;stress-activated_MAPK_casc…	GO:0045202;GO:0098794;GO:0014069;GO:0099572	synapse;postsynapse;postsynaptic_density;postsynaptic_specialization	1	81	0.367	62463.2	0.042	2.727	0.00119
490	10592	SMC2	A0A024R158;B3KMB1;O95347;Q05BV1;Q6IPS5;A8K984;B7ZLZ7;Q05D74;Q7Z2X1	43	217080	0.0289263	0.451934	3			GO:0005524	ATP_binding			GO:0005730	nucleolus	0	7	0.297	760.501	0	3.366	0.000131
491	55845	BRK1	Q8WUW1	88	1053933	0.140517	0.256066	3	DOID:10652	AD			GO:0031346;GO:0032535;GO:0002431;GO:0002757	positive_regulation_of_cell_projection_o...;regulation_of_cellular_component_size;Fc_receptor_mediated_stimulatory_signali...;immune_response-activating_signal_transd...			0	6	0.312	476.408	0.333	3.207	0.000115
492	2037	EPB41L2	I6L9B1;O43491;Q59FD8;B4DJ76;E9PHY5;E9PII3	67	1395720	0.186093	0.490941	3									0	12	0.333	3929.37	0.106	3.002	0.000202
493	6655	SOS2	Q07890	55	1006595	0.134205	0.247328	3	DOID:10652	AD							0	12	0.33	850.649	0.364	3.033	0.000192
494	9644	SH3PXD2A	B3KPL1;Q5TCZ1	55	155934	0.0207727	0.485503	3	DOID:3312;DOID:12849;DOID:5419;DOID:0060041;DOID:10763	BD;AUT;SCH;ASD;HTN							0	6	0.289	128.996	0.067	3.455	0.000112
495	1471	CST3	A0A0K0K1J1;P01034	62	34975	0.00464336	0	0	DOID:10652;DOID:1826;DOID:10763;DOID:2377	AD;Epi;HTN;MS							0	2	0.257	4815	0	3.896	0.000113
496	70	ACTC1	B3KPP5;P68032	11	3237852	0.431733	0.63747	1			GO:0005524;GO:0016887	ATP_binding;ATPase_activity			GO:0045202;GO:0072562	synapse;blood_microparticle	0	201	0.377	252800	0.008	2.654	0.003323
497	226	ALDOA	P04075;V9HWN7	2	481283	0.0641566	0.626969	1	DOID:5419	SCH	GO:0003723	RNA_binding	GO:0009165	nucleotide_biosynthetic_process			0	13	0.32	4127.05	0.038	3.127	0.000235
498	1410	CRYAB	P02511;V9HW27;A0A024R3B9	2	688184	0.091746	0.441925	3	DOID:10652;DOID:5419;DOID:2377	AD;SCH;MS			GO:0000165;GO:0006979;GO:0031098;GO:0051403	MAPK_cascade;response_to_oxidative_stress;stress-activated_protein_kinase_signalin...;stress-activated_MAPK_cascade	GO:0045202;GO:0098794;GO:0014069;GO:0099572;GO:0097060;GO:0043197	synapse;postsynapse;postsynaptic_density;postsynaptic_specialization;synaptic_membrane;dendritic_spine	0	17	0.331	10195	0.059	3.018	0.000309
499	3704	ITPA	A0A0S2Z423;Q9BY32;Q8WWI0;A0A0S2Z3W7	55	18683	0.0024709	0	0	DOID:1826	Epi							0	1	0.246	0		4.073	4.5e-05
500	55048	VPS37C	A5D8V6	28	852577	0.113667	0.611096	1									0	26	0.333	5962.48	0.111	3.006	0.00039
501	63916	ELMO2	Q96JJ3	55	148817	0.0198237	0.466212	3					GO:0002431;GO:0002757	Fc_receptor_mediated_stimulatory_signali...;immune_response-activating_signal_transd...			0	5	0.283	436.311	0.1	3.539	0.00011
502	2534	FYN	P06241	55	2651259	0.353514	0.566009	1	DOID:10652;DOID:3312;DOID:5419	AD;BD;SCH	GO:0005524;GO:0051427;GO:0001664;GO:0070851	ATP_binding;hormone_receptor_binding;G_protein-coupled_receptor_binding;growth_factor_receptor_binding	GO:0099537;GO:0099536;GO:0007268;GO:0050804;GO:0050808;GO:0031346;GO:0050807;GO:0007411;GO:0031345;GO:0000165;GO:0006979;GO:0050852;GO:0002218;GO:0002431;GO:0002758;GO:0031668;GO:0002757;GO:0055074;GO:0038083;GO:0043491	trans-synaptic_signaling;synaptic_signaling;chemical_synaptic_transmission;modulation_of_chemical_synaptic_transmis...;synapse_organization;positive_regulation_of_cell_projection_o...;regulation_of_synapse_organization;axon_guidance;negative_regulation_of_cell_projection_o...;MAPK_cascade;response_to_oxidative_stress;T_cell_receptor_signaling_pathway;activation_of_innate_immune_response;Fc_recept…	GO:0045202;GO:0098794;GO:0014069;GO:0099572	synapse;postsynapse;postsynaptic_density;postsynaptic_specialization	0	132	0.364	124401	0.013	2.748	0.002146
503	5881	RAC3	P60763	11	100980	0.0134448	0.466212	3			GO:0003924	GTPase_activity	GO:0099537;GO:0099536;GO:0007268;GO:0032535	trans-synaptic_signaling;synaptic_signaling;chemical_synaptic_transmission;regulation_of_cellular_component_size	GO:0033267;GO:0030427;GO:0030426	axon_part;site_of_polarized_growth;growth_cone	0	5	0.281	343.685	0	3.554	0.000113
504	6654	SOS1	Q07889;G5E9C8	55	1429625	0.190614	0.443087	3					GO:0007411;GO:0000165;GO:0032869	axon_guidance;MAPK_cascade;cellular_response_to_insulin_stimulus	GO:0045202;GO:0098794;GO:0014069;GO:0099572	synapse;postsynapse;postsynaptic_density;postsynaptic_specialization	0	24	0.346	9463.97	0.069	2.888	0.000372
505	5576	PRKAR2A	A0A024R2W3;A8KAH7;P13861;A0A0S2Z472	74	524235	0.0698841	0.48521	3			GO:0030552;GO:0030291	cAMP_binding;protein_serine/threonine_kinase_inhibito...					0	16	0.316	4323.57	0.033	3.161	0.000276
506	1063	CENPF	P49454	15	572312	0.0762949	0.597986	1									0	15	0.325	3909.97	0.029	3.075	0.000247
507	11113	CIT	O14578	67	83536	0.0111188	0.348286	3	DOID:3312;DOID:5419	BD;SCH	GO:0005524;GO:0004674	ATP_binding;protein_serine/threonine_kinase_activity	GO:0032535	regulation_of_cellular_component_size			0	7	0.279	419.832	0	3.583	0.000141
508	5879	RAC1	A4D2P1;P63000;A4D2P0	57	1220616	0.162744	0.66682	1	DOID:10652;DOID:12849;DOID:0060041;DOID:1826;DOID:10763	AD;AUT;ASD;Epi;HTN	GO:0003924	GTPase_activity	GO:0031346;GO:0032535;GO:0034330;GO:0034329;GO:0007411;GO:0008361;GO:0002431;GO:0002757;GO:0043491	positive_regulation_of_cell_projection_o...;regulation_of_cellular_component_size;cell_junction_organization;cell_junction_assembly;axon_guidance;regulation_of_cell_size;Fc_receptor_mediated_stimulatory_signali...;immune_response-activating_signal_transd...;protein_kinase_B_signaling	GO:0045202;GO:0098794;GO:0043197	synapse;postsynapse;dendritic_spine	1	48	0.343	25140.7	0.037	2.914	0.000779
509	7813	EVI5	O60447;Q59FE7	94	216046	0.0287884	0.583838	1	DOID:2377	MS							0	9	0.296	5626.78	0	3.375	0.00019
510	9584	RBM39	Q14498;B4DRA0;E1P5S2;Q6N037	11	1192266	0.158963	0.497616	3			GO:0003723	RNA_binding					0	17	0.346	5458.84	0.118	2.892	0.000267
511	5747	PTK2	Q05397;Q59GM6;Q658W2;Q59GN8	55	1324247	0.176562	0.368633	3	DOID:10652;DOID:12849;DOID:0060041	AD;AUT;ASD	GO:0005524	ATP_binding	GO:0050808;GO:0034330;GO:0050807;GO:0034329;GO:0050770;GO:0007411;GO:0007416;GO:0031345;GO:0000165;GO:0051963;GO:0050768;GO:0002431;GO:0010721;GO:0050771;GO:0002757;GO:0038083;GO:0010611;GO:0043491;GO:0030278	synapse_organization;cell_junction_organization;regulation_of_synapse_organization;cell_junction_assembly;regulation_of_axonogenesis;axon_guidance;synapse_assembly;negative_regulation_of_cell_projection_o...;MAPK_cascade;regulation_of_synapse_assembly;negative_regulation_of_neurogenesis;Fc_receptor_mediated_stimulatory_signali...;negative_regulation_of_cell_development;negative_regulation_of_axon…	GO:0045202;GO:0098794;GO:0043197	synapse;postsynapse;dendritic_spine	0	29	0.339	11968.5	0.096	2.948	0.000462
512	2273	FHL1	Q13642;B7Z9A1;Q5JXI2	2	808179	0.107747	0.685027	1	DOID:1059;DOID:10763	ID;HTN							0	20	0.336	12071.2	0.032	2.973	0.000353
513	808	CALM3	Q96HY3;B4DJ51;P0DP23;P0DP24;P0DP25;Q9BRL5	62	816358	0.108837	0.600004	1			GO:0043539;GO:0001664	protein_serine/threonine_kinase_activato...;G_protein-coupled_receptor_binding	GO:0099537;GO:0099536;GO:0007268;GO:0050804;GO:0099003;GO:0099504;GO:0099643;GO:0007269;GO:0016079;GO:0098693;GO:0048488;GO:2000300;GO:0086065;GO:0019722;GO:0055074;GO:0019933	trans-synaptic_signaling;synaptic_signaling;chemical_synaptic_transmission;modulation_of_chemical_synaptic_transmis...;vesicle-mediated_transport_in_synapse;synaptic_vesicle_cycle;signal_release_from_synapse;neurotransmitter_secretion;synaptic_vesicle_exocytosis;regulation_of_synaptic_vesicle_cycle;synaptic_vesicle_endocytosis;regulation_of_synaptic_vesicle_exocytosi...;cell_communication_involve…	GO:0045202;GO:0098793;GO:0033267;GO:0008021;GO:0030427;GO:0030426;GO:0030672;GO:0034702	synapse;presynapse;axon_part;synaptic_vesicle;site_of_polarized_growth;growth_cone;synaptic_vesicle_membrane;ion_channel_complex	0	35	0.332	19318.6	0.013	3.009	0.000611
514	801	CALM1	B4DJ51;P0DP23;P0DP24;P0DP25;E7ETZ0	62	1557053	0.207606	0.649264	1	DOID:10652;DOID:5419	AD;SCH	GO:0043539	protein_serine/threonine_kinase_activato...	GO:0000165;GO:0086065;GO:0019722;GO:0055074;GO:0007223;GO:0019933	MAPK_cascade;cell_communication_involved_in_cardiac_c...;calcium-mediated_signaling;calcium_ion_homeostasis;Wnt_signaling_pathway,_calcium_modulatin...;cAMP-mediated_signaling	GO:0034702	ion_channel_complex	0	46	0.357	37800.6	0.017	2.805	0.000748
515	9738	CCP110	O43303	26	1569102	0.209213	0.471461	3					GO:0031346;GO:0031345	positive_regulation_of_cell_projection_o...;negative_regulation_of_cell_projection_o...			0	26	0.34	10313.4	0.212	2.943	0.000401
516	5781	PTPN11	Q06124	55	1362066	0.181605	0.513198	1			GO:0050780;GO:0051427;GO:0001664	dopamine_receptor_binding;hormone_receptor_binding;G_protein-coupled_receptor_binding	GO:0007411;GO:0000165;GO:0043406;GO:0032869;GO:0032606;GO:0032648;GO:0032479;GO:0032608;GO:0032481;GO:0009755;GO:0043491;GO:0034340;GO:0060337;GO:0071357	axon_guidance;MAPK_cascade;positive_regulation_of_MAP_kinase_activi...;cellular_response_to_insulin_stimulus;type_I_interferon_production;regulation_of_interferon-beta_production;regulation_of_type_I_interferon_producti...;interferon-beta_production;positive_regulation_of_type_I_interferon...;hormone-mediated_signaling_pathway;protein_kinase_B_signaling;response_to_type_I_interferon;type_I_interf…			0	35	0.345	15085.2	0.059	2.9	0.000541
517	1434	CSE1L	P55060	11	119736	0.0159459	0.436948	3									0	5	0.289	231.869	0	3.455	0.000106
518	3190	HNRNPK	B4DUQ1;P61978	11	2011273	0.268174	0.576005	1	DOID:5419	SCH	GO:0003723;GO:0044212;GO:0001012;GO:0003700	RNA_binding;transcription_regulatory_region_DNA_bind...;RNA_polymerase_II_regulatory_region_DNA_...;DNA-binding_transcription_factor_activit...					0	61	0.361	49288.7	0.052	2.77	0.000929
519	4067	LYN	P07948;Q6NUK7;A8K379	55	1938721	0.2585	0.599188	1			GO:0005524;GO:0070851	ATP_binding;growth_factor_receptor_binding	GO:0031346;GO:0000165;GO:0031098;GO:0002218;GO:0002431;GO:0002758;GO:0031668;GO:0002757;GO:0055074;GO:0038083;GO:0002224;GO:0050853	positive_regulation_of_cell_projection_o...;MAPK_cascade;stress-activated_protein_kinase_signalin...;activation_of_innate_immune_response;Fc_receptor_mediated_stimulatory_signali...;innate_immune_response-activating_signal...;cellular_response_to_extracellular_stimu...;immune_response-activating_signal_transd...;calcium_ion_homeostasis;peptidyl-tyrosine_autophosphorylation;toll-like_receptor_sign…	GO:0045202;GO:0098794;GO:0014069;GO:0099572	synapse;postsynapse;postsynaptic_density;postsynaptic_specialization	0	25	0.35	13062	0.107	2.854	0.000413
520	6184	RPN1	P04843	49	383356	0.0510985	0.572744	1			GO:0003723	RNA_binding					0	15	0.312	8465.87	0.038	3.206	0.000286
521	8546	AP3B1	A0A0S2Z5J4;O00203	93	292686	0.039008	0.456624	3					GO:0099003;GO:0099504;GO:0008088;GO:0098930;GO:0008089	vesicle-mediated_transport_in_synapse;synaptic_vesicle_cycle;axo-dendritic_transport;axonal_transport;anterograde_axonal_transport	GO:0045202;GO:0033267	synapse;axon_part	0	6	0.296	406.532	0.067	3.379	0.000117
522	9696	CROCC	Q5TZA2	42	212288	0.0282873	0.466212	3					GO:0031346	positive_regulation_of_cell_projection_o...	GO:0001917	photoreceptor_inner_segment	0	5	0.297	403.794	0.1	3.366	0.000103
523	3732	CD82	P27701	88	16464	0.002175	0	0	DOID:5419	SCH							0	1	0.248	0		4.039	4.8e-05
524	51429	SNX9	Q9Y5X1	55	615270	0.0820232	0.562442	1					GO:0032535	regulation_of_cellular_component_size			0	15	0.321	2037.78	0.095	3.112	0.000238
525	8476	CDC42BPA	Q5VT25	57	1337523	0.178333	0.507415	1			GO:0005524;GO:0004674	ATP_binding;protein_serine/threonine_kinase_activity					0	15	0.332	5009.19	0.133	3.016	0.000252
526	10627	MYL12A	P19105;J3QRS3;O14950	57	357793	0.0476898	0.529808	1									0	9	0.306	1217.14	0.083	3.27	0.000165
527	88	ACTN2	P35609;F6THM6;Q59FD9	7	1005273	0.134028	0.657562	1					GO:0032535;GO:0034330;GO:0034329;GO:0000165;GO:0099601	regulation_of_cellular_component_size;cell_junction_organization;cell_junction_assembly;MAPK_cascade;regulation_of_neurotransmitter_receptor_...	GO:0045202;GO:0098794;GO:0014069;GO:0099572;GO:0097060;GO:0045211;GO:0043197;GO:0098839;GO:0099634	synapse;postsynapse;postsynaptic_density;postsynaptic_specialization;synaptic_membrane;postsynaptic_membrane;dendritic_spine;postsynaptic_density_membrane;postsynaptic_specialization_membrane	0	43	0.339	26841.5	0.024	2.947	0.000688
528	22983	MAST1	Q9Y2H9	2	579680	0.0772774	0.423504	3			GO:0005524;GO:0004674	ATP_binding;protein_serine/threonine_kinase_activity					0	25	0.323	5194.88	0.133	3.098	0.000399
529	5682	PSMA1	B4E0X6;P25786	27	2028698	0.270498	0.529744	1			GO:0003723	RNA_binding	GO:0000165;GO:0050852;GO:0002218;GO:0002758;GO:0002757	MAPK_cascade;T_cell_receptor_signaling_pathway;activation_of_innate_immune_response;innate_immune_response-activating_signal...;immune_response-activating_signal_transd...			0	80	0.356	58842.6	0.037	2.809	0.001191
530	5683	PSMA2	A0A024RA52;P25787	4	294833	0.0392943	0.266191	3					GO:0000165;GO:0050852;GO:0002218;GO:0002758;GO:0002757	MAPK_cascade;T_cell_receptor_signaling_pathway;activation_of_innate_immune_response;innate_immune_response-activating_signal...;immune_response-activating_signal_transd...			0	12	0.303	1399.05	0.348	3.298	0.000201
531	5685	PSMA4	P25789;H0YLC2;H0YN18	4	676950	0.090248	0.423819	3					GO:0000165;GO:0050852;GO:0002218;GO:0002758;GO:0002757	MAPK_cascade;T_cell_receptor_signaling_pathway;activation_of_innate_immune_response;innate_immune_response-activating_signal...;immune_response-activating_signal_transd...			0	10	0.323	1645.24	0.333	3.099	0.000168
532	5687	PSMA6	P60900;A0A140VK44	4	434090	0.0578636	0.616884	1	DOID:10763	HTN	GO:0003723	RNA_binding	GO:0000165;GO:0050852;GO:0002218;GO:0002758;GO:0002757	MAPK_cascade;T_cell_receptor_signaling_pathway;activation_of_innate_immune_response;innate_immune_response-activating_signal...;immune_response-activating_signal_transd...			0	15	0.316	3172.93	0.181	3.16	0.000251
533	5690	PSMB2	B7Z478;A0A087WVV1;A0A140VJS6;P49721	27	274716	0.0366118	0.422539	3					GO:0000165;GO:0050852;GO:0002218;GO:0002758;GO:0002757	MAPK_cascade;T_cell_receptor_signaling_pathway;activation_of_innate_immune_response;innate_immune_response-activating_signal...;immune_response-activating_signal_transd...			0	9	0.293	420.377	0.444	3.409	0.000152
534	5689	PSMB1	A0A140VK45;P20618	27	783498	0.104456	0.423539	3	DOID:14330	PD			GO:0000165;GO:0050852;GO:0002218;GO:0002758;GO:0002757	MAPK_cascade;T_cell_receptor_signaling_pathway;activation_of_innate_immune_response;innate_immune_response-activating_signal...;immune_response-activating_signal_transd...			0	36	0.322	9956.29	0.056	3.103	0.000558
535	5691	PSMB3	P49720	4	361435	0.0481754	0.37792	3					GO:0000165;GO:0050852;GO:0002218;GO:0002758;GO:0002757	MAPK_cascade;T_cell_receptor_signaling_pathway;activation_of_innate_immune_response;innate_immune_response-activating_signal...;immune_response-activating_signal_transd...			0	11	0.304	1420.47	0.473	3.293	0.000185
536	5693	PSMB5	A0A140VJS7;P28074	27	249878	0.0332998	0.331709	3					GO:0000165;GO:0006979;GO:0050852;GO:0002218;GO:0002758;GO:0002757	MAPK_cascade;response_to_oxidative_stress;T_cell_receptor_signaling_pathway;activation_of_innate_immune_response;innate_immune_response-activating_signal...;immune_response-activating_signal_transd...			0	14	0.299	988.407	0.396	3.347	0.000235
537	5694	PSMB6	A0A087X2I4;P28072;Q6IAT9	4	161988	0.02158	0.329884	3					GO:0000165;GO:0050852;GO:0002218;GO:0002758;GO:0002757	MAPK_cascade;T_cell_receptor_signaling_pathway;activation_of_innate_immune_response;innate_immune_response-activating_signal...;immune_response-activating_signal_transd...			0	8	0.285	584.737	0.5	3.511	0.000151
538	5695	PSMB7	E9KL30;Q99436	4	213320	0.0284249	0.344876	3					GO:0000165;GO:0050852;GO:0002218;GO:0002758;GO:0002757	MAPK_cascade;T_cell_receptor_signaling_pathway;activation_of_innate_immune_response;innate_immune_response-activating_signal...;immune_response-activating_signal_transd...			0	10	0.295	835.638	0.444	3.393	0.000178
539	6311	ATXN2	F8VQP2;Q2M2R5;Q99700	24	310844	0.0414293	0.570165	1	DOID:14330;DOID:5419;DOID:9255;DOID:2377	PD;SCH;FTD;MS	GO:0003723;GO:0070851	RNA_binding;growth_factor_receptor_binding					0	11	0.307	1720.19	0.036	3.253	0.00019
540	4904	YBX1	P67809	11	972729	0.129689	0.486495	3			GO:0003723;GO:0044212;GO:0001012;GO:0003700	RNA_binding;transcription_regulatory_region_DNA_bind...;RNA_polymerase_II_regulatory_region_DNA_...;DNA-binding_transcription_factor_activit...					0	18	0.339	4205.15	0.118	2.948	0.000282
541	2932	GSK3B	P49841;Q6FI27	26	3361568	0.44823	0.778221	1	DOID:10652;DOID:3312;DOID:14330;DOID:5419;DOID:1826;DOID:12858;DOID:2377	AD;BD;PD;SCH;Epi;HD;MS	GO:0005524;GO:0004674	ATP_binding;protein_serine/threonine_kinase_activity	GO:0099537;GO:0099536;GO:0007268;GO:0050804;GO:0099003;GO:0099504;GO:0099643;GO:0032535;GO:0007269;GO:0016079;GO:0098693;GO:0050770;GO:0060078;GO:0031345;GO:0008361;GO:2000300;GO:0099565;GO:0061387;GO:0032869;GO:0050768;GO:0010721;GO:0019722;GO:0007212	trans-synaptic_signaling;synaptic_signaling;chemical_synaptic_transmission;modulation_of_chemical_synaptic_transmis...;vesicle-mediated_transport_in_synapse;synaptic_vesicle_cycle;signal_release_from_synapse;regulation_of_cellular_component_size;neurotransmitter_secretion;synaptic_vesicle_exocytosis;regulation_of_synaptic_vesicle_cycle;regulation_of_axonogenesis;regulation_of_postsynaptic_membran…	GO:0045202;GO:0098794	synapse;postsynapse	0	125	0.379	134941	0.019	2.638	0.001881
542	10657	KHDRBS1	Q07666	11	2062468	0.275001	0.520494	1			GO:0003723	RNA_binding					0	55	0.358	30507.5	0.051	2.791	0.000819
543	2261	FGFR3	P22607;Q0IJ44;X5D2G8	11	572794	0.0763592	0.661787	1	DOID:1826	Epi	GO:0005524	ATP_binding	GO:0000165;GO:0043491	MAPK_cascade;protein_kinase_B_signaling			0	19	0.326	6410.92	0.041	3.069	0.000322
544	1933	EEF1B2	A0A024R3W7;P24534	11	370294	0.0493567	0.242421	3			GO:0003723;GO:0008135	RNA_binding;translation_factor_activity,_RNA_binding					0	5	0.304	1247.62	0	3.292	0.00011
545	1936	EEF1D	B2RAR6;D3DWK1;P29692	7	559981	0.0746507	0.571973	1			GO:0003723;GO:0008135	RNA_binding;translation_factor_activity,_RNA_binding			GO:0005730	nucleolus	0	12	0.326	2124.97	0.091	3.071	0.000198
546	10093	ARPC4	P59998	43	87808	0.0116884	0.213279	3					GO:0032535;GO:0002431;GO:0002757	regulation_of_cellular_component_size;Fc_receptor_mediated_stimulatory_signali...;immune_response-activating_signal_transd...			1	8	0.278	2304.9	0.286	3.592	0.000186
547	56893	UBQLN4	B4DZF6;Q59F94;Q9NRR5	25	1001215	0.133487	0.670914	1							GO:0005776	autophagosome	0	56	0.34	40556.3	0.038	2.939	0.000955
548	11316	COPE	M0QXB4;O14579	89	304352	0.0405636	0.451126	3	DOID:1826	Epi							0	8	0.298	956.628	0.143	3.359	0.000149
549	1363	CPE	P16870	24	117809	0.0156889	0.484235	3	DOID:10652	AD					GO:0045202;GO:0097060	synapse;synaptic_membrane	0	6	0.288	575.337	0	3.471	0.000127
550	1915	EEF1A1	P68104;Q6IPS9	50	1989467	0.265266	0.779962	1	DOID:1059;DOID:9255	ID;FTD	GO:0003924;GO:0003723;GO:0008135	GTPase_activity;RNA_binding;translation_factor_activity,_RNA_binding			GO:0005730	nucleolus	0	51	0.362	41638.5	0.02	2.759	0.000787
551	5708	PSMD2	Q13200	16	1080399	0.144046	0.300375	3	DOID:14330	PD			GO:0000165;GO:0050852;GO:0002218;GO:0002758;GO:0002757	MAPK_cascade;T_cell_receptor_signaling_pathway;activation_of_innate_immune_response;innate_immune_response-activating_signal...;immune_response-activating_signal_transd...			0	55	0.337	27813.6	0.102	2.965	0.000833
552	6176	RPLP1	A0A024R608;P05386	11	731299	0.0974952	0.576419	1			GO:0003735;GO:0043021	structural_constituent_of_ribosome;ribonucleoprotein_complex_binding	GO:0006614;GO:0019083	SRP-dependent_cotranslational_protein_ta...;viral_transcription	GO:0022625	cytosolic_large_ribosomal_subunit	0	20	0.333	6337.19	0.047	3	0.000325
553	55183	RIF1	Q5UIP0	5	1852588	0.247014	0.740929	1					GO:0018205;GO:0016571;GO:0034968;GO:0043414;GO:0016458	peptidyl-lysine_modification;histone_methylation;histone_lysine_methylation;macromolecule_methylation;gene_silencing			0	54	0.364	55942.6	0.025	2.747	0.000876
554	7917	BAG6	A0A1U9X7A6;P46379	24	1251620	0.166878	0.704234	1	DOID:5419;DOID:10763;DOID:2377	SCH;HTN;MS	GO:0043021;GO:0043022	ribonucleoprotein_complex_binding;ribosome_binding	GO:0002757;GO:0018205	immune_response-activating_signal_transd...;peptidyl-lysine_modification			0	46	0.352	38979.8	0.04	2.839	0.00074
555	10382	TUBB4A	P04350	16	598008	0.0797214	0.594774	1			GO:0003924	GTPase_activity			GO:0033267	axon_part	0	15	0.321	3009.26	0.086	3.115	0.000241
556	5217	PFN2	P35080	55	457837	0.0610302	0.689649	1			GO:0016887	ATPase_activity	GO:0099537;GO:0099536;GO:0007268;GO:0050804;GO:0050808;GO:0099003;GO:0099504;GO:0099643;GO:0032535;GO:0007269;GO:0016079;GO:0098693;GO:0031345;GO:2000300	trans-synaptic_signaling;synaptic_signaling;chemical_synaptic_transmission;modulation_of_chemical_synaptic_transmis...;synapse_organization;vesicle-mediated_transport_in_synapse;synaptic_vesicle_cycle;signal_release_from_synapse;regulation_of_cellular_component_size;neurotransmitter_secretion;synaptic_vesicle_exocytosis;regulation_of_synaptic_vesicle_cycle;negative_regulation_of_cell_projection_o…	GO:0045202;GO:0098794;GO:0098793	synapse;postsynapse;presynapse	0	15	0.322	4389.8	0.029	3.107	0.000257
557	2597	GAPDH	P04406;V9HVZ4	10	1434310	0.191239	0.740476	1	DOID:10652;DOID:5419;DOID:12858;DOID:2377	AD;SCH;HD;MS			GO:0009165;GO:0071346;GO:0034341	nucleotide_biosynthetic_process;cellular_response_to_interferon-gamma;response_to_interferon-gamma			1	44	0.352	40733.2	0.02	2.837	0.000744
558	10094	ARPC3	O15145	43	695201	0.0926817	0.450042	3					GO:0032535;GO:0002431;GO:0002757	regulation_of_cellular_component_size;Fc_receptor_mediated_stimulatory_signali...;immune_response-activating_signal_transd...	GO:0033267;GO:0030427;GO:0030426	axon_part;site_of_polarized_growth;growth_cone	0	19	0.323	11384	0.07	3.096	0.000346
559	4354	MPP1	B4E325;Q00013	88	1469057	0.195872	0.584949	1									0	16	0.34	10349.3	0.083	2.939	0.000266
560	51608	GET4	Q7L5D6	16	640002	0.0853211	0.61686	1							GO:0005730	nucleolus	0	20	0.33	7751.26	0.047	3.026	0.000326
561	11051	NUDT21	A0A024R6W2;O43809	5	1030044	0.137332	0.642484	1			GO:0003723	RNA_binding					0	29	0.34	18437.3	0.057	2.945	0.00049
562	10399	RACK1	E9KL35;P63244	11	595567	0.0793959	0.667912	1	DOID:10652;DOID:3312;DOID:5419;DOID:1826	AD;BD;SCH;Epi	GO:0003723;GO:0043021;GO:0043022;GO:0005080	RNA_binding;ribonucleoprotein_complex_binding;ribosome_binding;protein_kinase_C_binding	GO:0006979;GO:0043491	response_to_oxidative_stress;protein_kinase_B_signaling	GO:0022627	cytosolic_small_ribosomal_subunit	0	27	0.33	9859.3	0.014	3.028	0.000439
563	3336	HSPE1	P61604	20	534455	0.0712469	0.603837	1			GO:0005524;GO:0003723	ATP_binding;RNA_binding					0	11	0.324	3878.06	0.055	3.083	0.0002
564	56992	KIF15	Q9NS87;C9JKA9	94	243289	0.0324211	0.466212	3			GO:0005524;GO:0016887	ATP_binding;ATPase_activity					0	5	0.298	706.947	0.1	3.356	0.000107
565	4860	PNP	P00491;V9HWH6	2	49654	0.00660075	0.196522	3	DOID:10652	AD			GO:0009165	nucleotide_biosynthetic_process			0	2	0.274	30.4	0	3.645	6.2e-05
566	4905	NSF	P46459	49	1803123	0.240418	0.643047	1	DOID:14330	PD	GO:0005524;GO:0016887	ATP_binding;ATPase_activity	GO:0061025	membrane_fusion	GO:0045202;GO:0098794;GO:0014069;GO:0099572	synapse;postsynapse;postsynaptic_density;postsynaptic_specialization	1	23	0.338	9848.44	0.063	2.957	0.000362
567	5050	PAFAH1B3	A0A024R0L6;Q15102	24	560993	0.0747856	0.653504	1									0	20	0.325	4394.91	0.011	3.08	0.000318
568	10606	PAICS	A0A024RD93;P22234	27	405887	0.0541029	0.422428	3			GO:0005524	ATP_binding	GO:0009165;GO:0009112	nucleotide_biosynthetic_process;nucleobase_metabolic_process			0	9	0.308	1281.03	0.028	3.245	0.000159
569	5515	PPP2CA	B3KUN1;P67775	5	1132895	0.151046	0.597915	1	DOID:1826	Epi	GO:0004722	protein_serine/threonine_phosphatase_act...	GO:0000165	MAPK_cascade	GO:0045202	synapse	0	46	0.34	20751	0.057	2.938	0.0007
570	5717	PSMD11	O00231	5	622442	0.0829796	0.618877	1					GO:0000165;GO:0050852;GO:0002218;GO:0002758;GO:0002757	MAPK_cascade;T_cell_receptor_signaling_pathway;activation_of_innate_immune_response;innate_immune_response-activating_signal...;immune_response-activating_signal_transd...			0	19	0.326	3024.96	0.029	3.068	0.000289
571	6117	RPA1	P27694	24	1060021	0.141329	0.534079	1									0	24	0.342	10193	0.091	2.926	0.00038
572	293	SLC25A6	P12236;Q6I9V5	19	403295	0.0537573	0.492289	3									0	13	0.311	2859.9	0.038	3.211	0.000219
573	7276	TTR	E9KL36;P02766	24	683128	0.0910718	0.729071	1	DOID:10652;DOID:14330;DOID:10763;DOID:2377	AD;PD;HTN;MS			GO:0009112	nucleobase_metabolic_process			0	26	0.333	7814.76	0.028	3.006	0.000409
574	1114	CHGB	P05060	24	487509	0.0649868	0.68959	1	DOID:5419;DOID:10763	SCH;HTN							0	27	0.324	9722.11	0.009	3.085	0.000444
575	1743	DLST	B7Z6J1;A0A024R6C9;P36957	19	536045	0.0714589	0.598716	1	DOID:10652	AD							0	18	0.317	5945.3	0.033	3.157	0.000308
576	5720	PSME1	Q06323;A0A0K0K1L8;Q86SZ9	27	475408	0.0633732	0.609791	1					GO:0000165;GO:0050852;GO:0002218;GO:0002758;GO:0002757	MAPK_cascade;T_cell_receptor_signaling_pathway;activation_of_innate_immune_response;innate_immune_response-activating_signal...;immune_response-activating_signal_transd...			0	13	0.322	2274.1	0.038	3.108	0.000214
577	7277	TUBA4A	P68366	16	271888	0.0362347	0.583114	1	DOID:9255	FTD	GO:0003924	GTPase_activity					0	10	0.305	517.768	0.156	3.275	0.000174
578	170961	ANKRD24	Q8TF21	53	206052	0.0274557	0.277258	3									0	4	0.298	250.657	0	3.358	8.7e-05
579	197131	UBR1	Q8IWV7	57	275619	0.0367322	0.535413	1					GO:0031929	TOR_signaling			0	10	0.303	2168.39	0	3.303	0.000188
580	23028	KDM1A	O60341	27	2645589	0.352758	0.55053	1			GO:0003723;GO:0051427;GO:0044212	RNA_binding;hormone_receptor_binding;transcription_regulatory_region_DNA_bind...	GO:0031346;GO:0032535;GO:0008361;GO:0018205;GO:0009112;GO:0051591;GO:0051568;GO:0016571;GO:0034968;GO:0043414	positive_regulation_of_cell_projection_o...;regulation_of_cellular_component_size;regulation_of_cell_size;peptidyl-lysine_modification;nucleobase_metabolic_process;response_to_cAMP;histone_H3-K4_methylation;histone_methylation;histone_lysine_methylation;macromolecule_methylation			0	89	0.372	97635.2	0.023	2.687	0.001391
581	54622	ARL15	Q9NXU5	20	182262	0.0242835	0.600699	1									0	10	0.299	830.252	0.022	3.339	0.000176
582	403	ARL3	P36405	57	76282	0.0101515	0.503346	1			GO:0003924;GO:0032794	GTPase_activity;GTPase_activating_protein_binding					0	6	0.281	231.345	0	3.564	0.000133
583	51593	SRRT	Q9BXP5	11	800270	0.106692	0.578343	1			GO:0003723	RNA_binding	GO:0016458	gene_silencing			0	12	0.333	2033.12	0.061	3.002	0.000194
584	509	ATP5F1C	P36542;Q8TAS0;B4DL14	19	1412579	0.188341	0.648992	1			GO:0003723;GO:0016887	RNA_binding;ATPase_activity	GO:0009165	nucleotide_biosynthetic_process			0	28	0.347	33552.8	0.061	2.88	0.000506
585	22948	CCT5	B4DX08;E9PCA1;V9HW37;B4DYC8;E7ENZ3;P48643;B4DDU6;B7ZAR1	24	225664	0.0300709	0.422802	3			GO:0005524;GO:0003723	ATP_binding;RNA_binding			GO:0005730	nucleolus	0	15	0.296	3813.18	0.076	3.38	0.000283
586	55755	CDK5RAP2	B9EG74;Q96SN8;A0A0A0MRG9;Q7Z3M0;B3KVI2	26	363751	0.0484842	0.622586	1			GO:0044212	transcription_regulatory_region_DNA_bind...	GO:0050768;GO:0010721	negative_regulation_of_neurogenesis;negative_regulation_of_cell_development			0	15	0.313	5971.31	0.029	3.198	0.000262
587	1160	CKMT2	A0A024RAK5;P17540	49	43164	0.00573533	0.286158	3			GO:0005524	ATP_binding					0	3	0.267	1818.42	0	3.741	0.000102
588	2661	GDF9	B4DXG3;O60383	24	422616	0.0563336	0.556331	1			GO:0008083;GO:0005125	growth_factor_activity;cytokine_activity	GO:0000165	MAPK_cascade			0	20	0.316	4946.98	0	3.168	0.000334
589	6613	SUMO2	P61956;A0A024R8S3	5	721777	0.0962255	0.598814	1			GO:0003723	RNA_binding	GO:0018205	peptidyl-lysine_modification			0	27	0.331	8201.2	0.043	3.025	0.000432
590	51726	DNAJB11	Q9UBS4	94	730464	0.0973838	0.684722	1									0	20	0.33	15313	0.084	3.034	0.000376
591	2026	ENO2	P09104;Q6FHV6	11	295740	0.0394153	0.597608	1	DOID:10652;DOID:3312;DOID:5419;DOID:9255	AD;BD;SCH;FTD			GO:0009165	nucleotide_biosynthetic_process	GO:0001917	photoreceptor_inner_segment	0	11	0.311	1259.24	0	3.221	0.000192
592	55186	SLC25A36	Q96CQ1	20	27367	0.00362887	0	0	DOID:3312;DOID:2377	BD;MS							0	1	0.254	0		3.939	4.6e-05
593	2819	GPD1	P21695;A0A024R138	74	30266	0.00401544	0.196522	3					GO:0009165;GO:0051591	nucleotide_biosynthetic_process;response_to_cAMP			0	2	0.255	49.527	0	3.919	6.8e-05
594	2950	GSTP1	P09211;V9HWE9	27	567026	0.0755901	0.556359	1	DOID:10652;DOID:14330;DOID:5419;DOID:1826;DOID:10763;DOID:2377	AD;PD;SCH;Epi;HTN;MS			GO:0000165;GO:0006979;GO:0031098;GO:0032869;GO:0051403;GO:0031668;GO:0050922;GO:0048660	MAPK_cascade;response_to_oxidative_stress;stress-activated_protein_kinase_signalin...;cellular_response_to_insulin_stimulus;stress-activated_MAPK_cascade;cellular_response_to_extracellular_stimu...;negative_regulation_of_chemotaxis;regulation_of_smooth_muscle_cell_prolife...			0	10	0.318	1981.76	0.089	3.146	0.000167
595	3163	HMOX2	P30519;A0A087WT44;B3KSE0	49	1556545	0.207538	0.66214	1	DOID:10652;DOID:14330;DOID:10763	AD;PD;HTN			GO:0006979	response_to_oxidative_stress			0	32	0.347	22078.8	0.048	2.884	0.000511
596	10236	HNRNPR	Q0VGD6;O43390;Q6MZS5;B4DMB1;B4DMD1;B4DT28	55	846526	0.11286	0.5036	1			GO:0003723	RNA_binding			GO:0045202;GO:0098793;GO:0033267;GO:0030427;GO:0030426	synapse;presynapse;axon_part;site_of_polarized_growth;growth_cone	0	12	0.334	2973.8	0.091	2.997	0.0002
597	2079	ERH	A0A024R6D4;P84090	24	152048	0.0202545	0.520615	1			GO:0003723	RNA_binding	GO:0009165	nucleotide_biosynthetic_process			0	7	0.292	467.453	0	3.428	0.000131
598	3312	HSPA8	P11142;Q53HF2;V9HW22	16	1713899	0.228521	0.682749	1	DOID:10652;DOID:14330;DOID:5419	AD;PD;SCH	GO:0005524;GO:0003723;GO:0016887;GO:0001664	ATP_binding;RNA_binding;ATPase_activity;G_protein-coupled_receptor_binding	GO:0099537;GO:0099536;GO:0007268;GO:0099643;GO:0007269;GO:0008088;GO:0031668	trans-synaptic_signaling;synaptic_signaling;chemical_synaptic_transmission;signal_release_from_synapse;neurotransmitter_secretion;axo-dendritic_transport;cellular_response_to_extracellular_stimu...	GO:0045202;GO:0098794;GO:0098793;GO:0033267;GO:0005776;GO:0072562;GO:0005730	synapse;postsynapse;presynapse;axon_part;autophagosome;blood_microparticle;nucleolus	0	71	0.356	55192.2	0.022	2.808	0.001115
599	81631	MAP1LC3B	Q658J6;Q9GZQ8	89	588348	0.0784333	0.716729	1	DOID:1059;DOID:10763	ID;HTN			GO:0031668	cellular_response_to_extracellular_stimu...	GO:0005776	autophagosome	0	32	0.327	15714.2	0.008	3.059	0.000547
600	2975	GTF3C1	Q12789	7	405941	0.0541101	0.600061	1			GO:0044212	transcription_regulatory_region_DNA_bind...			GO:0005730	nucleolus	0	10	0.311	2304.74	0.022	3.213	0.00018
601	5601	MAPK9	P45984;D7R525;D7R526	67	1423767	0.189833	0.518184	1			GO:0005524;GO:0004674;GO:0004707;GO:0004712	ATP_binding;protein_serine/threonine_kinase_activity;MAP_kinase_activity;protein_serine/threonine/tyrosine_kinase...	GO:0000165;GO:0006979;GO:0031098;GO:0051403	MAPK_cascade;response_to_oxidative_stress;stress-activated_protein_kinase_signalin...;stress-activated_MAPK_cascade			0	42	0.35	30059.5	0.037	2.853	0.000692
602	4140	MARK3	A0A0A0MT23;P27448;Q86U11;A0A0A0MQR8;A0A0A0MST9	89	1481410	0.197519	0.601233	1			GO:0005524;GO:0004674	ATP_binding;protein_serine/threonine_kinase_activity	GO:0000165	MAPK_cascade			0	18	0.335	7266.06	0.046	2.988	0.000291
603	6182	MRPL12	P52815	19	257393	0.0343018	0.441454	3			GO:0003723;GO:0003735	RNA_binding;structural_constituent_of_ribosome					0	8	0.295	2909.45	0	3.392	0.000164
604	65080	MRPL44	A0A024R473;Q9H9J2	20	403261	0.0537527	0.443967	3			GO:0003723	RNA_binding	GO:0016458	gene_silencing			0	10	0.311	7488.37	0	3.21	0.000214
605	4715	NDUFB9	E9PH64;Q9Y6M9	18	128561	0.0171227	0.49132	3	DOID:5419	SCH							0	6	0.282	155.984	0.2	3.549	0.000116
606	4831	NME2	P22392;Q6FHN3;F6XY72	89	445339	0.0593636	0.68778	1	DOID:10652	AD	GO:0005524;GO:0004674	ATP_binding;protein_serine/threonine_kinase_activity	GO:0031346;GO:0009165;GO:0006979;GO:0019933	positive_regulation_of_cell_projection_o...;nucleotide_biosynthetic_process;response_to_oxidative_stress;cAMP-mediated_signaling			0	16	0.32	3605.9	0.092	3.129	0.00026
607	4832	NME3	Q13232	74	637824	0.0850307	0.55393	1			GO:0005524	ATP_binding	GO:0009165	nucleotide_biosynthetic_process			0	16	0.318	5648.06	0.108	3.143	0.000264
608	11165	NUDT3	O95989	20	285327	0.0380267	0.619261	1									0	19	0.309	3374.03	0.012	3.234	0.000327
609	5049	PAFAH1B2	P68402;V9HW44	11	192840	0.025694	0.549353	1							GO:0005730	nucleolus	0	10	0.292	1767.21	0.044	3.43	0.000193
610	26135	SERBP1	Q8NC51;Q5VU21;Q63HR1	11	408422	0.0544409	0.478041	3			GO:0003723	RNA_binding					0	12	0.314	3493.73	0	3.184	0.000212
611	25843	MOB4	Q9Y3A3;A0A024R3X9	48	1126754	0.150227	0.712421	1									0	29	0.34	10654.7	0.062	2.944	0.000438
612	8575	PRKRA	O75569;B4DJC7	7	241019	0.0321184	0.58206	1	DOID:2377	MS	GO:0003723	RNA_binding	GO:0006979;GO:0016458	response_to_oxidative_stress;gene_silencing			0	10	0.3	2643.7	0.044	3.336	0.000188
613	6136	RPL12	P30050	20	344080	0.0458612	0.503346	1			GO:0003723;GO:0003735;GO:0019843	RNA_binding;structural_constituent_of_ribosome;rRNA_binding	GO:0006614;GO:0019083	SRP-dependent_cotranslational_protein_ta...;viral_transcription	GO:0045202;GO:0098794;GO:0014069;GO:0099572;GO:0022625;GO:0005730	synapse;postsynapse;postsynaptic_density;postsynaptic_specialization;cytosolic_large_ribosomal_subunit;nucleolus	0	6	0.302	810.849	0.133	3.313	0.000118
614	25873	RPL36	Q9Y3U8	21	74627	0.00993079	0.206913	3			GO:0003723;GO:0003735	RNA_binding;structural_constituent_of_ribosome	GO:0006614;GO:0019083	SRP-dependent_cotranslational_protein_ta...;viral_transcription	GO:0022625;GO:0005730	cytosolic_large_ribosomal_subunit;nucleolus	0	3	0.262	10.75	0.667	3.822	8e-05
615	3921	RPSA	A0A0C4DG17;P08865;A0A024R2P0	19	443849	0.059165	0.563206	1	DOID:10652;DOID:10763	AD;HTN	GO:0003723;GO:0003735;GO:0043021;GO:0043022	RNA_binding;structural_constituent_of_ribosome;ribonucleoprotein_complex_binding;ribosome_binding	GO:0006614;GO:0019083	SRP-dependent_cotranslational_protein_ta...;viral_transcription	GO:0022627	cytosolic_small_ribosomal_subunit	0	10	0.314	8488.59	0.044	3.189	0.00022
616	6230	RPS25	P62851	7	301732	0.0402143	0.577059	1			GO:0003723;GO:0003735	RNA_binding;structural_constituent_of_ribosome	GO:0006614;GO:0019083	SRP-dependent_cotranslational_protein_ta...;viral_transcription	GO:0045202;GO:0098794;GO:0014069;GO:0099572;GO:0022627;GO:0005730	synapse;postsynapse;postsynaptic_density;postsynaptic_specialization;cytosolic_small_ribosomal_subunit;nucleolus	0	10	0.303	4334.53	0.022	3.298	0.000198
617	6421	SFPQ	P23246;Q86VG2	5	1029039	0.137198	0.652909	1	DOID:10652;DOID:9255	AD;FTD	GO:0003723;GO:0044212;GO:0001012;GO:0003700	RNA_binding;transcription_regulatory_region_DNA_bind...;RNA_polymerase_II_regulatory_region_DNA_...;DNA-binding_transcription_factor_activit...	GO:0008088;GO:0006979;GO:0002218	axo-dendritic_transport;response_to_oxidative_stress;activation_of_innate_immune_response			0	18	0.34	14172.3	0.085	2.939	0.000336
618	11075	STMN2	Q93045	27	381871	0.0509005	0.383885	3	DOID:3312	BD			GO:0031346;GO:0031345;GO:0050768;GO:0010721	positive_regulation_of_cell_projection_o...;negative_regulation_of_cell_projection_o...;negative_regulation_of_neurogenesis;negative_regulation_of_cell_development	GO:0033267;GO:0030427;GO:0030426	axon_part;site_of_polarized_growth;growth_cone	0	13	0.312	2173.13	0.026	3.203	0.000216
619	10273	STUB1	Q9UNE7	16	2235960	0.298135	0.617224	1	DOID:10652;DOID:5419	AD;SCH	GO:0001664	G_protein-coupled_receptor_binding					0	70	0.361	53813.1	0.053	2.773	0.001066
620	7083	TK1	K7ES52;P04183	24	1104047	0.1472	0.646047	1			GO:0005524	ATP_binding					0	69	0.343	45007.9	0.008	2.917	0.001116
621	9638	FEZ1	Q99689	18	452764	0.0603537	0.715064	1	DOID:5419	SCH	GO:0005080	protein_kinase_C_binding	GO:0031346;GO:0008088;GO:0007411;GO:0098930;GO:0008089	positive_regulation_of_cell_projection_o...;axo-dendritic_transport;axon_guidance;axonal_transport;anterograde_axonal_transport	GO:0033267;GO:0030427;GO:0030426	axon_part;site_of_polarized_growth;growth_cone	0	21	0.318	9057.36	0.076	3.142	0.00037
622	7336	UBE2V2	A0M8W4;Q15819;G3V113	25	557524	0.074323	0.521498	1									0	13	0.324	2307.63	0.141	3.091	0.000214
623	54874	FNBP1L	Q5T0N5;B4DSI7	75	163945	0.021841	0.466212	3					GO:0031346	positive_regulation_of_cell_projection_o...			0	5	0.283	739.4	0	3.534	0.000115
624	213	ALB	P02768	19	107223	0.0142773	0.347735	3	DOID:5419;DOID:1826;DOID:12858	SCH;Epi;HD			GO:0031668	cellular_response_to_extracellular_stimu...	GO:0072562	blood_microparticle	0	3	0.278	26.67	0.333	3.599	7.2e-05
625	217	ALDH2	P05091	20	275409	0.0367042	0.272848	3	DOID:10652;DOID:3312;DOID:5419;DOID:1826;DOID:10763	AD;BD;SCH;Epi;HTN							0	9	0.299	5848.9	0.111	3.345	0.000198
626	306	ANXA3	P12429	57	21270	0.00281586	0.196522	3					GO:0099601	regulation_of_neurotransmitter_receptor_...			0	2	0.253	3.898	0	3.957	6.2e-05
627	3728	JUP	A0A0S2Z487;P14923	65	1106627	0.147544	0.694407	1			GO:0051427	hormone_receptor_binding	GO:0034330;GO:0034329;GO:0045216;GO:0086065	cell_junction_organization;cell_junction_assembly;cell-cell_junction_organization;cell_communication_involved_in_cardiac_c...			0	16	0.343	6384.52	0.133	2.912	0.000262
628	481	ATP1B1	A3KLL5;P05026	17	238279	0.0317531	0.534262	1	DOID:10763	HTN	GO:0005524;GO:0016887	ATP_binding;ATPase_activity	GO:0086065;GO:0019722;GO:0055074	cell_communication_involved_in_cardiac_c...;calcium-mediated_signaling;calcium_ion_homeostasis			1	10	0.304	4875.24	0.022	3.285	0.000207
629	78987	CRELD1	Q96HD1;A0A024R2G1	24	180040	0.0239872	0.543216	1									0	8	0.291	529.927	0.036	3.431	0.000146
630	4700	NDUFA6	P56556	19	221812	0.0295573	0.348428	3					GO:0006979	response_to_oxidative_stress			0	4	0.288	764.609	0	3.473	9.6e-05
631	3039	HBA1	D1MGQ2;P69905	88	354038	0.047189	0.594393	1	DOID:10763	HTN			GO:0006979	response_to_oxidative_stress	GO:0022627;GO:0072562	cytosolic_small_ribosomal_subunit;blood_microparticle	0	13	0.303	5222.02	0.013	3.304	0.00025
632	546	ATRX	A4LAA3;B4DLW1;P46100	7	818069	0.109066	0.426849	3	DOID:1059	ID	GO:0005524;GO:0016887;GO:0003700	ATP_binding;ATPase_activity;DNA-binding_transcription_factor_activit...	GO:0018205;GO:0016571;GO:0034968;GO:0043414	peptidyl-lysine_modification;histone_methylation;histone_lysine_methylation;macromolecule_methylation			0	18	0.335	4799.42	0.072	2.982	0.000284
633	613	BCR	P11274	55	998477	0.133122	0.562128	1			GO:0005524;GO:0004674	ATP_binding;protein_serine/threonine_kinase_activity	GO:0099537;GO:0099536;GO:0007268;GO:0050804;GO:0034330;GO:0034329	trans-synaptic_signaling;synaptic_signaling;chemical_synaptic_transmission;modulation_of_chemical_synaptic_transmis...;cell_junction_organization;cell_junction_assembly	GO:0045202;GO:0098794;GO:0014069;GO:0099572;GO:0097060;GO:0045211	synapse;postsynapse;postsynaptic_density;postsynaptic_specialization;synaptic_membrane;postsynaptic_membrane	0	18	0.334	4966.7	0.085	2.992	0.000279
634	22913	RALY	Q9UKM9;Q53GL6	11	673006	0.0897221	0.29489	3			GO:0003723	RNA_binding					0	23	0.327	9973.4	0.075	3.06	0.000394
635	284403	WDR62	O43379	26	498484	0.0664503	0.586897	1									0	10	0.313	951.03	0.044	3.19	0.000162
636	1008	CDH10	X5DNG6;Q9Y6N8;X5D8X5	20	69370	0.00922979	0.347735	3					GO:0034330;GO:0034329;GO:0045216	cell_junction_organization;cell_junction_assembly;cell-cell_junction_organization	GO:0045202;GO:0098794;GO:0099572;GO:0098793;GO:0097060;GO:0045211;GO:0042734;GO:0048786;GO:0099634;GO:0098982;GO:0098936;GO:0099055;GO:0048787	synapse;postsynapse;postsynaptic_specialization;presynapse;synaptic_membrane;postsynaptic_membrane;presynaptic_membrane;presynaptic_active_zone;postsynaptic_specialization_membrane;GABA-ergic_synapse;intrinsic_component_of_postsynaptic_memb...;integral_component_of_postsynaptic_membr...;presynaptic_active_zone_membrane	0	3	0.276	62.555	0	3.619	7.4e-05
637	1345	COX6C	A0A024R9B7;P09669	19	146984	0.0195793	0.286158	3									0	3	0.274	126.942	0.333	3.646	7.4e-05
638	1508	CTSB	Q5HYG5;A0A024R374;P07858;B4DMY4	24	435474	0.0580482	0.619428	1	DOID:10652;DOID:14330	AD;PD			GO:0002218;GO:0002758;GO:0002757;GO:0002224	activation_of_innate_immune_response;innate_immune_response-activating_signal...;immune_response-activating_signal_transd...;toll-like_receptor_signaling_pathway	GO:0005730	nucleolus	0	11	0.317	2661.84	0.055	3.158	0.00019
639	10540	DCTN2	Q13561;B3KTX4;A8K8J9;V9HW58	42	1289495	0.171928	0.577032	1							GO:0033267;GO:0030427;GO:0030426	axon_part;site_of_polarized_growth;growth_cone	0	23	0.348	10462	0.107	2.871	0.000351
640	1783	DYNC1LI2	O43237;Q63HJ8;A0A024R6Z0	93	1078713	0.143821	0.681	1			GO:0005524	ATP_binding					0	39	0.338	17796.1	0.042	2.963	0.000619
641	2059	EPS8	B4E3T6;Q12929	55	1706871	0.227584	0.650534	1					GO:0031346;GO:0032535;GO:0099072	positive_regulation_of_cell_projection_o...;regulation_of_cellular_component_size;regulation_of_postsynaptic_membrane_neur...	GO:0045202;GO:0098794;GO:0014069;GO:0099572;GO:0033267;GO:0030427;GO:0030426;GO:0034702	synapse;postsynapse;postsynaptic_density;postsynaptic_specialization;axon_part;site_of_polarized_growth;growth_cone;ion_channel_complex	0	33	0.358	37746.1	0.038	2.79	0.000594
642	23474	ETHE1	A0A0S2Z580;O95571;A0A0S2Z5N8;A0A0S2Z5B3;B2RCZ7	88	111225	0.014811	0.434582	3									0	5	0.29	290.317	0	3.453	0.000108
643	116985	ARAP1	Q96P48	11	281177	0.0374733	0.419651	3			GO:0001664	G_protein-coupled_receptor_binding	GO:0031346	positive_regulation_of_cell_projection_o...			0	8	0.306	1129.94	0.071	3.273	0.000162
644	55512	SMPD3	A8K0T6;Q9NY59	20	346689	0.0462091	0.489046	3	DOID:10652;DOID:5419	AD;SCH			GO:0006979;GO:0043491;GO:0048660;GO:0048661;GO:0030203	response_to_oxidative_stress;protein_kinase_B_signaling;regulation_of_smooth_muscle_cell_prolife...;positive_regulation_of_smooth_muscle_cel...;glycosaminoglycan_metabolic_process			0	7	0.305	1605.78	0.048	3.276	0.000135
645	2290	FOXG1	P55316	7	72499	0.00964703	0.379113	3	DOID:12849;DOID:0060041;DOID:1826;DOID:1059;DOID:2377	AUT;ASD;Epi;ID;MS	GO:0003700	DNA-binding_transcription_factor_activit...					0	4	0.273	182.746	0	3.668	9.6e-05
646	2521	FUS	P35637;Q13344;Q6IBQ5	11	973661	0.129813	0.539086	1	DOID:1059;DOID:9255	ID;FTD	GO:0003723;GO:0051427	RNA_binding;hormone_receptor_binding			GO:0045202;GO:0098794;GO:0043197	synapse;postsynapse;dendritic_spine	0	20	0.34	6229.78	0.079	2.942	0.000325
647	2771	GNAI2	B3KP24;B3KX51;P04899	16	448015	0.0597205	0.34642	3			GO:0003924;GO:0031683;GO:0001664	GTPase_activity;G-protein_beta/gamma-subunit_complex_bin...;G_protein-coupled_receptor_binding	GO:0099537;GO:0099536;GO:0007268;GO:0050804;GO:0000165;GO:0032869;GO:0019933;GO:0048660;GO:0048661	trans-synaptic_signaling;synaptic_signaling;chemical_synaptic_transmission;modulation_of_chemical_synaptic_transmis...;MAPK_cascade;cellular_response_to_insulin_stimulus;cAMP-mediated_signaling;regulation_of_smooth_muscle_cell_prolife...;positive_regulation_of_smooth_muscle_cel...			0	16	0.312	6129.18	0.017	3.205	0.000272
648	2804	GOLGB1	Q14789	92	972304	0.129632	0.584131	1			GO:0003723;GO:0003700	RNA_binding;DNA-binding_transcription_factor_activit...					0	17	0.335	10502	0.029	2.983	0.000312
649	22927	HABP4	Q5JVS0	11	336673	0.0448735	0.411332	3			GO:0003723	RNA_binding			GO:0005730	nucleolus	0	12	0.305	1860.14	0.03	3.274	0.000209
650	3189	HNRNPH3	A0A024QZK8;P31942;B4DHY1;A0A024QZP1;Q53F48	11	630217	0.0840163	0.214221	3			GO:0003723	RNA_binding					0	20	0.324	5227.19	0.089	3.09	0.000325
651	11078	TRIOBP	Q9H2D6	93	373024	0.0497207	0.439231	3					GO:0032535;GO:0042490;GO:0060563	regulation_of_cellular_component_size;mechanoreceptor_differentiation;neuroepithelial_cell_differentiation			0	6	0.301	975.489	0.067	3.322	0.00012
652	23199	GSE1	Q14687	29	688105	0.0917354	0.51293	1									0	8	0.325	978.11	0.107	3.075	0.000138
653	10724	OGA	O60502	27	467760	0.0623534	0.518323	1									0	9	0.314	756.398	0.167	3.181	0.000152
654	57489	ODF2L	Q9ULJ1	43	695167	0.0926771	0.469026	3					GO:0031345	negative_regulation_of_cell_projection_o...			0	10	0.317	1361.16	0.222	3.151	0.000163
655	23286	WWC1	Q8IX03	27	401019	0.0534538	0.59564	1	DOID:10652;DOID:5419	AD;SCH			GO:0000165	MAPK_cascade			0	12	0.316	6931.77	0.03	3.162	0.000224
656	4043	LRPAP1	P30533	49	153752	0.0204818	0.459788	3	DOID:10652	AD							0	9	0.298	1559.04	0	3.36	0.000182
657	8669	EIF3J	O75822;A0A024R5S5	49	211285	0.0281535	0.552189	1			GO:0003723;GO:0008135	RNA_binding;translation_factor_activity,_RNA_binding					0	7	0.295	1091.51	0	3.392	0.000139
658	28985	MCTS1	Q9ULC4	43	126152	0.0168014	0	0	DOID:1059	ID	GO:0003723;GO:0008135	RNA_binding;translation_factor_activity,_RNA_binding			GO:0022627	cytosolic_small_ribosomal_subunit	0	3	0.268	102.558	0.333	3.735	8.6e-05
659	192111	PGAM5	Q96HS1	43	76061	0.010122	0.445292	3			GO:0004722	protein_serine/threonine_phosphatase_act...					0	5	0.274	193.208	0	3.646	0.000107
660	4356	MPP3	D3DX46;Q13368	52	425986	0.056783	0.669279	1									0	17	0.313	6981.63	0.015	3.199	0.000313
661	10398	MYL9	P24844	16	255498	0.0340492	0.323638	3									0	4	0.296	247.386	0.167	3.381	8.8e-05
662	4714	NDUFB8	O95169	55	45227	0.00601042	0.231476	3									0	4	0.263	669.924	0	3.807	0.000108
663	4809	SNU13	P55769;Q6FHM6	43	604964	0.080649	0.621008	1			GO:0003723	RNA_binding	GO:0006364	rRNA_processing	GO:0005730	nucleolus	0	11	0.319	2016.78	0.073	3.137	0.000185
664	25934	NIPSNAP3A	Q9UFN0	20	105295	0.0140202	0.503346	1									0	6	0.278	745.307	0.067	3.601	0.000128
665	56144	PCDHA4	Q59H34;Q9UN74	24	215397	0.0287019	0.452324	3									0	7	0.3	655.734	0	3.336	0.000131
666	27043	PELP1	B4DEX7;B4DR36;E7EV54;Q8IZL8;C9JFV4	21	430548	0.0573913	0.522681	1			GO:0003723	RNA_binding	GO:0006364	rRNA_processing	GO:0005730	nucleolus	0	7	0.313	1094.69	0.143	3.193	0.000131
667	10397	NDRG1	Q92597;Q8N959;B3KWB2	88	1337999	0.178396	0.44399	3	DOID:3312;DOID:5419	BD;SCH			GO:0050808;GO:0042552	synapse_organization;myelination	GO:0045202	synapse	0	10	0.324	5796.97	0.067	3.089	0.000187
668	5424	POLD1	A0A024R4F4;P28340;M0R2B7;Q308M6;Q59FA0	16	648548	0.0864607	0.538622	1									0	11	0.326	3008.62	0.018	3.07	0.000187
669	5481	PPID	E5KN55;Q08752	19	201737	0.0268804	0.434582	3	DOID:10652	AD	GO:0051427	hormone_receptor_binding			GO:0005730	nucleolus	0	5	0.296	297.19	0.1	3.381	0.0001
670	5498	PPOX	P50336;B4DY76	19	154236	0.0205463	0.40364	3									0	4	0.289	102.332	0.333	3.459	8.6e-05
671	4841	NONO	A0A0S2Z4Z9;Q15233	27	1234818	0.164637	0.549948	1	DOID:5419	SCH	GO:0003723;GO:0044212;GO:0001012;GO:0003700	RNA_binding;transcription_regulatory_region_DNA_bind...;RNA_polymerase_II_regulatory_region_DNA_...;DNA-binding_transcription_factor_activit...	GO:0006979;GO:0002218	response_to_oxidative_stress;activation_of_innate_immune_response	GO:0005730	nucleolus	0	25	0.346	10989.7	0.073	2.893	0.000396
672	6165	RPL35A	P18077	21	87588	0.0116591	0.347735	3			GO:0003723;GO:0003735	RNA_binding;structural_constituent_of_ribosome	GO:0006614;GO:0019083;GO:0006364	SRP-dependent_cotranslational_protein_ta...;viral_transcription;rRNA_processing	GO:0022625	cytosolic_large_ribosomal_subunit	0	3	0.269	84.143	0.333	3.724	7.8e-05
673	6133	RPL9	P32969;Q53Z07	11	313324	0.04176	0.606895	1			GO:0003723;GO:0003735;GO:0019843	RNA_binding;structural_constituent_of_ribosome;rRNA_binding	GO:0006614;GO:0019083	SRP-dependent_cotranslational_protein_ta...;viral_transcription	GO:0022625	cytosolic_large_ribosomal_subunit	0	14	0.304	1896.42	0.011	3.291	0.000237
674	3092	HIP1	B4DK46;O00291	10	429563	0.05726	0.641128	1	DOID:1826;DOID:12858;DOID:9255	Epi;HD;FTD	GO:0070851	growth_factor_receptor_binding	GO:0099637;GO:0043491	neurotransmitter_receptor_transport;protein_kinase_B_signaling	GO:0045202;GO:0098794;GO:0098793;GO:0097060;GO:0045211;GO:0042734	synapse;postsynapse;presynapse;synaptic_membrane;postsynaptic_membrane;presynaptic_membrane	0	18	0.315	15091.1	0.02	3.176	0.000348
675	6189	RPS3A	P61247;B7Z3M5	7	374586	0.049929	0.418272	3	DOID:10652	AD	GO:0003723;GO:0003735	RNA_binding;structural_constituent_of_ribosome	GO:0006614;GO:0019083	SRP-dependent_cotranslational_protein_ta...;viral_transcription	GO:0022627;GO:0005730	cytosolic_small_ribosomal_subunit;nucleolus	0	14	0.299	2448.25	0.033	3.347	0.000235
676	6275	S100A4	P26447	16	530438	0.0707112	0.589884	1	DOID:10763	HTN	GO:0003723	RNA_binding					0	12	0.32	5861.67	0.106	3.12	0.000226
677	6279	S100A8	P05109	24	635585	0.0847321	0.663405	1	DOID:10763	HTN			GO:0002218;GO:0002758;GO:0002757;GO:0002224	activation_of_innate_immune_response;innate_immune_response-activating_signal...;immune_response-activating_signal_transd...;toll-like_receptor_signaling_pathway			0	13	0.323	2990.02	0.051	3.096	0.000222
678	8878	SQSTM1	Q13501	62	1336653	0.178217	0.673965	1	DOID:10652;DOID:14330;DOID:9255	AD;PD;FTD	GO:0004674;GO:0005080	protein_serine/threonine_kinase_activity;protein_kinase_C_binding	GO:0099537;GO:0099536;GO:0007268;GO:0050804	trans-synaptic_signaling;synaptic_signaling;chemical_synaptic_transmission;modulation_of_chemical_synaptic_transmis...	GO:0005776	autophagosome	0	34	0.347	16224.5	0.05	2.879	0.000526
679	6853	SYN1	P17600	2	351609	0.0468651	0.498778	3	DOID:10652;DOID:12849;DOID:5419;DOID:0060041;DOID:1826	AD;AUT;SCH;ASD;Epi	GO:0005524	ATP_binding	GO:0099537;GO:0099536;GO:0007268;GO:0050804;GO:0050808;GO:0099003;GO:0099504;GO:0099643;GO:0007269;GO:0016079;GO:0098693;GO:2000300	trans-synaptic_signaling;synaptic_signaling;chemical_synaptic_transmission;modulation_of_chemical_synaptic_transmis...;synapse_organization;vesicle-mediated_transport_in_synapse;synaptic_vesicle_cycle;signal_release_from_synapse;neurotransmitter_secretion;synaptic_vesicle_exocytosis;regulation_of_synaptic_vesicle_cycle;regulation_of_synaptic_vesicle_exocytosi...	GO:0045202;GO:0098794;GO:0014069;GO:0099572;GO:0098793;GO:0008021;GO:0030672;GO:0048786;GO:0098563;GO:0098993	synapse;postsynapse;postsynaptic_density;postsynaptic_specialization;presynapse;synaptic_vesicle;synaptic_vesicle_membrane;presynaptic_active_zone;intrinsic_component_of_synaptic_vesicle_...;anchored_component_of_synaptic_vesicle_m...	0	7	0.31	875.596	0.095	3.227	0.000135
680	7114	TMSB4X	A2VCK8;P62328;Q0P5T0	27	494337	0.0658973	0.436722	3			GO:0003723	RNA_binding	GO:0032535;GO:0009165	regulation_of_cellular_component_size;nucleotide_biosynthetic_process			0	13	0.31	2593.78	0.038	3.225	0.000211
681	10155	TRIM28	Q13263	5	942244	0.125624	0.599305	1			GO:0003723	RNA_binding	GO:0018205;GO:0043414;GO:0016458	peptidyl-lysine_modification;macromolecule_methylation;gene_silencing			0	19	0.34	8985.32	0.064	2.941	0.000322
682	60626	RIC8A	Q9NPQ8	16	336593	0.0448628	0.535696	1									0	18	0.315	10593.9	0.013	3.174	0.000339
683	7314	UBB	P0CG47;Q5U5U6	15	843696	0.112483	0.679618	1	DOID:10652	AD			GO:0000165;GO:0043406;GO:0031098;GO:0002218;GO:0051403;GO:0002758;GO:0002757;GO:0002224;GO:0002756	MAPK_cascade;positive_regulation_of_MAP_kinase_activi...;stress-activated_protein_kinase_signalin...;activation_of_innate_immune_response;stress-activated_MAPK_cascade;innate_immune_response-activating_signal...;immune_response-activating_signal_transd...;toll-like_receptor_signaling_pathway;MyD88-independent_toll-like_receptor_sig...			0	27	0.337	7983.21	0.063	2.967	0.000415
684	51168	MYO15A	Q9UKN7	55	36743	0.00487912	0.196522	3			GO:0005524	ATP_binding					0	2	0.266	24.094	0	3.754	6.5e-05
685	22985	ACIN1	Q9UKV3;B4DQZ7	11	577295	0.0769594	0.0913696	0			GO:0003723;GO:0016887	RNA_binding;ATPase_activity			GO:0005730	nucleolus	0	8	0.314	1385.66	0.179	3.186	0.000152
686	55004	LAMTOR1	Q6IAA8	88	1096685	0.146218	0.336616	3					GO:0000165;GO:0030258;GO:0031929	MAPK_cascade;lipid_modification;TOR_signaling			0	7	0.311	2301.69	0.286	3.214	0.000143
687	52	ACP1	A0A140VK37;P24666;Q59EH3	69	50435	0.00670489	0.347735	3									0	3	0.27	84.088	0	3.702	8e-05
688	309	ANXA6	A0A0S2Z2Z6;P08133;A0A0S2Z377	24	204308	0.0272232	0.504233	1					GO:0055074	calcium_ion_homeostasis			0	7	0.292	6059.95	0	3.419	0.000181
689	396	ARHGDIA	P52565;V9HWE8;J3QQX2	57	503731	0.06715	0.515515	1	DOID:5419;DOID:10763	SCH;HTN			GO:0031346;GO:0050770;GO:0031345;GO:0050768;GO:0010721;GO:0050771	positive_regulation_of_cell_projection_o...;regulation_of_axonogenesis;negative_regulation_of_cell_projection_o...;negative_regulation_of_neurogenesis;negative_regulation_of_cell_development;negative_regulation_of_axonogenesis			0	15	0.317	5561.39	0.057	3.154	0.000268
690	25978	CHMP2B	B2RE76;Q9UQN3	15	133102	0.0177282	0.176352	3	DOID:10652;DOID:14330;DOID:9255	AD;PD;FTD			GO:0050808;GO:0050807;GO:0061025	synapse_organization;regulation_of_synapse_organization;membrane_fusion	GO:0045202;GO:0098794;GO:0014069;GO:0099572	synapse;postsynapse;postsynaptic_density;postsynaptic_specialization	0	9	0.287	2138.46	0.111	3.49	0.000189
691	10072	DPP3	Q9NY33;Q5JPB8	16	134456	0.0179087	0.39692	3									0	5	0.288	5069.29	0	3.476	0.000137
692	4709	NDUFB3	A0A024R413;O43676	19	23975	0.00317656	0	0									0	1	0.258	0		3.88	4.6e-05
693	25791	NGEF	Q8N5V2;B4DDI2	57	119291	0.0158865	0.522681	1	DOID:3312;DOID:12849;DOID:5419;DOID:0060041	BD;AUT;SCH;ASD			GO:0050808;GO:0050807;GO:0031345;GO:0050768;GO:0010721	synapse_organization;regulation_of_synapse_organization;negative_regulation_of_cell_projection_o...;negative_regulation_of_neurogenesis;negative_regulation_of_cell_development	GO:0033267;GO:0030427;GO:0030426	axon_part;site_of_polarized_growth;growth_cone	0	7	0.289	560.328	0	3.464	0.000139
694	55207	ARL8B	A0A024R2D4;Q9NVJ2	77	49062	0.00652181	0.347735	3			GO:0003924	GTPase_activity	GO:0008088;GO:0098930;GO:0008089	axo-dendritic_transport;axonal_transport;anterograde_axonal_transport	GO:0045202;GO:0033267	synapse;axon_part	0	3	0.267	169.592	0	3.74	8e-05
695	826	CAPNS1	P04632;A0A0C4DGQ5	93	288504	0.0384504	0.588875	1	DOID:1826	Epi							0	12	0.306	2288.86	0	3.269	0.00022
696	4026	LPP	B7ZLW0;Q93052;B7Z8W0;B7Z871	43	166420	0.022171	0.40364	3									0	4	0.284	291.92	0	3.525	9.3e-05
697	7542	ZFPL1	A0A024R576;O95159	49	1554960	0.207327	0.421025	3									0	19	0.333	8502.89	0.076	2.999	0.00031
698	5955	RCN2	Q14257	16	332232	0.0442813	0.519347	1	DOID:1826	Epi					GO:0005730	nucleolus	0	12	0.304	1462.61	0.045	3.289	0.000196
699	642	BLMH	Q13867	2	471603	0.0628658	0.549256	1	DOID:10652	AD							0	12	0.313	2220.54	0.076	3.191	0.000204
700	4646	MYO6	Q9UM54;A0A0D9SGC1;A0A1Y0BRN3;A0A0A0MRM8	89	2359416	0.314598	0.782778	1	DOID:10763	HTN	GO:0005524	ATP_binding					0	87	0.368	79887.8	0.027	2.716	0.001341
701	7203	CCT3	B3KX11;P49368;Q59H77	11	329649	0.0439369	0.475805	3	DOID:5419	SCH	GO:0005524;GO:0003723	ATP_binding;RNA_binding					0	13	0.308	3163.47	0.026	3.244	0.000234
702	9231	DLG5	Q8TDM6	26	810007	0.107991	0.358119	3					GO:0050808;GO:0031346;GO:0034330;GO:0050807;GO:0034329;GO:0007416;GO:0051963;GO:0045216;GO:0043297	synapse_organization;positive_regulation_of_cell_projection_o...;cell_junction_organization;regulation_of_synapse_organization;cell_junction_assembly;synapse_assembly;regulation_of_synapse_assembly;cell-cell_junction_organization;apical_junction_assembly	GO:0045202;GO:0098794;GO:0014069;GO:0099572;GO:0097060;GO:0045211	synapse;postsynapse;postsynaptic_density;postsynaptic_specialization;synaptic_membrane;postsynaptic_membrane	0	15	0.32	2048.35	0.114	3.124	0.000233
703	5660	PSAP	P07602;A0A024QZQ2	24	250027	0.0333196	0.606935	1			GO:0001664	G_protein-coupled_receptor_binding	GO:0000165;GO:0006979;GO:0042552	MAPK_cascade;response_to_oxidative_stress;myelination			0	12	0.303	7719.81	0.03	3.299	0.000266
704	1123	CHN1	P15882	67	165618	0.022064	0.476609	3	DOID:10652	AD			GO:0050770;GO:0007411	regulation_of_axonogenesis;axon_guidance			0	6	0.289	252.194	0	3.458	0.000115
705	26289	AK5	Q9Y6K8	24	24556	0.00325404	0.286158	3			GO:0005524	ATP_binding	GO:0009165	nucleotide_biosynthetic_process			0	3	0.255	49.216	0	3.922	8.1e-05
706	3703	STT3A	P46977	49	247022	0.0329189	0.257265	3	DOID:3312;DOID:12849;DOID:5419;DOID:0060041	BD;AUT;SCH;ASD							0	6	0.286	597.875	0.067	3.499	0.000131
707	25874	MPC2	A0A024R8Z5;O95563	85	113108	0.0150621	0.483659	3	DOID:5419	SCH			GO:0009165	nucleotide_biosynthetic_process			0	7	0.289	1065.04	0.095	3.459	0.000147
708	157285	PRAG1	Q86YV5	53	292508	0.0389843	0.476609	3					GO:0031345;GO:0050768;GO:0010721	negative_regulation_of_cell_projection_o...;negative_regulation_of_neurogenesis;negative_regulation_of_cell_development			0	6	0.3	927.502	0.067	3.337	0.000121
709	8655	DYNLL1	P63167;Q6FGH9	42	852349	0.113637	0.597727	1			GO:0016887	ATPase_activity	GO:0031346	positive_regulation_of_cell_projection_o...	GO:0033267	axon_part	0	25	0.331	13030.3	0.023	3.021	0.00042
710	10570	DPYSL4	O14531;D3DRG7	59	338164	0.0450723	0.31096	3									0	7	0.301	396.265	0.286	3.327	0.000127
711	4733	DRG1	Q9Y295	93	521770	0.0695554	0.40364	3			GO:0003924	GTPase_activity					0	4	0.308	740.103	0	3.245	9.3e-05
712	8894	EIF2S2	P20042;Q6IBR8	74	680235	0.090686	0.573041	1			GO:0003723;GO:0008135	RNA_binding;translation_factor_activity,_RNA_binding					0	14	0.326	3994.19	0.088	3.065	0.000236
713	2286	FKBP2	P26885;Q53XJ5	67	234909	0.0313037	0.423388	3									0	9	0.3	1149.25	0.167	3.335	0.000166
714	335	APOA1	A0A024R3E3;P02647	64	207931	0.0277063	0.606132	1	DOID:10652;DOID:14330;DOID:5419;DOID:10763;DOID:2377	AD;PD;SCH;HTN;MS			GO:0030258	lipid_modification	GO:0072562	blood_microparticle	0	11	0.304	6823.27	0	3.286	0.00023
715	55262	MAP11	B3KNS5;Q8WVR3	25	5707	0.000740602	0	0									0	1	0.227	0		4.401	5e-05
716	10658	CELF1	Q92879;G5EA30	11	187862	0.0250302	0.523911	1	DOID:10652;DOID:2377	AD;MS	GO:0003723	RNA_binding	GO:0016458	gene_silencing			0	12	0.302	5597.43	0.03	3.314	0.000236
717	51280	GOLM1	B3KNK9;Q8NBJ4	49	255964	0.0341113	0.393998	3	DOID:10652	AD							0	26	0.309	20693.2	0.012	3.233	0.000532
718	23521	RPL13A	P40429;Q8J015	20	276534	0.0368542	0.592906	1			GO:0003723;GO:0003735	RNA_binding;structural_constituent_of_ribosome	GO:0006614;GO:0019083;GO:0071346;GO:0034341	SRP-dependent_cotranslational_protein_ta...;viral_transcription;cellular_response_to_interferon-gamma;response_to_interferon-gamma	GO:0022625;GO:0005730	cytosolic_large_ribosomal_subunit;nucleolus	0	10	0.299	2891.46	0.044	3.339	0.000201
719	2936	GSR	P00390;V9HW90	15	16430	0.00217047	0	0					GO:0006979	response_to_oxidative_stress			0	1	0.24	0		4.161	4.7e-05
720	311	ANXA11	P50995;Q5T0G8	11	501296	0.0668253	0.418661	3			GO:0003723	RNA_binding					0	10	0.318	1482.93	0.156	3.142	0.000173
721	3308	HSPA4	P34932	26	844237	0.112555	0.63534	1	DOID:10652;DOID:14330;DOID:10763;DOID:12858;DOID:2377	AD;PD;HTN;HD;MS	GO:0005524	ATP_binding					0	15	0.331	2545.62	0.105	3.025	0.000239
722	57095	PITHD1	Q9GZP4;B4DKP7	27	19081	0.00252397	0	0									0	1	0.251	0		3.992	4.6e-05
723	10994	ILVBL	A1L0T0;M0R026	43	229873	0.0306322	0.40364	3									0	4	0.291	295.371	0	3.432	8.6e-05
724	3735	KARS1	Q15046	19	848657	0.113144	0.640416	1			GO:0005524;GO:0003723	ATP_binding;RNA_binding	GO:0009165;GO:0000165;GO:0043406;GO:0031098;GO:0051403	nucleotide_biosynthetic_process;MAPK_cascade;positive_regulation_of_MAP_kinase_activi...;stress-activated_protein_kinase_signalin...;stress-activated_MAPK_cascade			0	22	0.335	11708	0.048	2.988	0.000354
725	3757	KCNH2	A0A090N8Q0;Q12809;Q15BH2;A0A090N7W1;A0A090N7X5	93	74034	0.00985171	0.40364	3	DOID:10652;DOID:5419;DOID:1826;DOID:10763	AD;SCH;Epi;HTN					GO:0034702	ion_channel_complex	0	4	0.278	100.823	0	3.603	9.1e-05
726	10615	SPAG5	Q96R06	27	1225587	0.163406	0.485643	3									0	28	0.334	8785.77	0.082	2.992	0.000411
727	57658	CALCOCO1	Q9P1Z2;A0A024RAZ1	68	494454	0.0659129	0.627733	1			GO:0044212;GO:0001012	transcription_regulatory_region_DNA_bind...;RNA_polymerase_II_regulatory_region_DNA_...	GO:0009755	hormone-mediated_signaling_pathway			0	15	0.315	4093.37	0.029	3.18	0.000253
728	3857	KRT9	P35527	59	73778	0.00981758	0.196522	3									0	2	0.271	29.28	0	3.695	6e-05
729	114088	TRIM9	Q9C026	48	780773	0.104092	0.673298	1					GO:0099537;GO:0099536;GO:0007268;GO:0099003;GO:0099504;GO:0099643;GO:0007269;GO:0016079;GO:0061025	trans-synaptic_signaling;synaptic_signaling;chemical_synaptic_transmission;vesicle-mediated_transport_in_synapse;synaptic_vesicle_cycle;signal_release_from_synapse;neurotransmitter_secretion;synaptic_vesicle_exocytosis;membrane_fusion	GO:0045202;GO:0098793;GO:0008021	synapse;presynapse;synaptic_vesicle	0	18	0.328	6390.15	0.033	3.049	0.000292
730	22981	NINL	Q9Y2I6	43	3563782	0.475195	0.459387	3									0	149	0.368	109061	0.036	2.714	0.002178
731	51660	MPC1	Q5TI65;Q9Y5U8	28	184790	0.0246206	0.347735	3					GO:0009165	nucleotide_biosynthetic_process			0	3	0.282	297.906	0	3.543	7.7e-05
732	51025	PAM16	Q9Y3D7	85	325251	0.0433504	0.508269	1									0	7	0.297	2701.25	0	3.363	0.000165
733	23162	MAPK8IP3	E9PFH7;Q9UPT6;A0A087WYG2;B7ZMF3	67	223992	0.029848	0.302748	3					GO:0008088;GO:0098930;GO:0000165;GO:0008089;GO:0043406;GO:0031098;GO:0051403	axo-dendritic_transport;axonal_transport;MAPK_cascade;anterograde_axonal_transport;positive_regulation_of_MAP_kinase_activi...;stress-activated_protein_kinase_signalin...;stress-activated_MAPK_cascade	GO:0033267;GO:0030427;GO:0030426	axon_part;site_of_polarized_growth;growth_cone	0	7	0.296	411.324	0	3.383	0.000133
734	23039	XPO7	Q9UIA9;E7ESC6	67	94017	0.0125164	0.40364	3									0	4	0.277	159.52	0	3.614	9.1e-05
735	4191	MDH2	B3KTM1;P40926;G3XAL0;A0A024R4K3	88	578260	0.0770881	0.397843	3			GO:0003723	RNA_binding					0	5	0.318	3977.7	0	3.14	0.00012
736	2901	GRIK5	Q16478	16	55188	0.00733868	0.347735	3	DOID:3312	BD			GO:0099537;GO:0099536;GO:0007268;GO:0050804;GO:0099003;GO:0099504;GO:0099643;GO:0007269;GO:0016079;GO:0098693;GO:0060078;GO:2000300;GO:0099565;GO:0061025;GO:0035235;GO:0031629	trans-synaptic_signaling;synaptic_signaling;chemical_synaptic_transmission;modulation_of_chemical_synaptic_transmis...;vesicle-mediated_transport_in_synapse;synaptic_vesicle_cycle;signal_release_from_synapse;neurotransmitter_secretion;synaptic_vesicle_exocytosis;regulation_of_synaptic_vesicle_cycle;regulation_of_postsynaptic_membrane_pote...;regulation_of_synaptic_vesicle_exocytosi...;chemical_sy…	GO:0045202;GO:0098794;GO:0014069;GO:0099572;GO:0098793;GO:0097060;GO:0033267;GO:0045211;GO:0042734;GO:0034702;GO:0098839;GO:0099634;GO:0098936;GO:0099055	synapse;postsynapse;postsynaptic_density;postsynaptic_specialization;presynapse;synaptic_membrane;axon_part;postsynaptic_membrane;presynaptic_membrane;ion_channel_complex;postsynaptic_density_membrane;postsynaptic_specialization_membrane;intrinsic_component_of_postsynaptic_memb...;integral_component_of_postsynaptic_membr...	0	3	0.266	140.44	0	3.766	7.5e-05
737	2788	GNG7	O60262	16	107688	0.0143393	0.231762	3			GO:0003924	GTPase_activity					0	7	0.284	912.841	0	3.525	0.000139
738	4190	MDH1	P40925;V9HWF2	52	218799	0.0291555	0.466212	3	DOID:5419;DOID:9255	SCH;FTD							0	5	0.304	450.03	0	3.292	0.000108
739	10769	PLK2	A0A087WUH9;Q9NYY3;A0A024QZV1	52	266610	0.0355309	0.591607	1			GO:0005524;GO:0004674	ATP_binding;protein_serine/threonine_kinase_activity	GO:0099537;GO:0099536;GO:0007268;GO:0050804;GO:0031345;GO:0050768;GO:0010721	trans-synaptic_signaling;synaptic_signaling;chemical_synaptic_transmission;modulation_of_chemical_synaptic_transmis...;negative_regulation_of_cell_projection_o...;negative_regulation_of_neurogenesis;negative_regulation_of_cell_development			0	9	0.301	729.644	0.056	3.319	0.000159
740	1967	EIF2B1	Q14232	67	171797	0.022888	0.436948	3			GO:0003723;GO:0008135	RNA_binding;translation_factor_activity,_RNA_binding	GO:0050852;GO:0002757	T_cell_receptor_signaling_pathway;immune_response-activating_signal_transd...			0	5	0.297	391.161	0	3.368	0.00011
741	64965	MRPS9	P82933	19	422410	0.0563062	0.403497	3			GO:0003723;GO:0003735	RNA_binding;structural_constituent_of_ribosome	GO:0006364	rRNA_processing	GO:0005730	nucleolus	0	6	0.311	2072.33	0	3.218	0.000123
742	4673	NAP1L1	B7Z2V4;F5H4R6;P55209;A0A024RBB7;Q9H2B0;F8W543	7	855714	0.114085	0.512414	1			GO:0003723	RNA_binding					0	20	0.333	7129.49	0.037	3.006	0.000323
743	3991	LIPE	A8K8W7;Q05469	67	55817	0.00742256	0.196522	3									0	2	0.268	0	1	3.738	6e-05
744	55968	NSFL1C	Q53FE8;Q9UNZ2	11	450724	0.0600817	0.499399	3	DOID:5419	SCH			GO:0061025	membrane_fusion			0	12	0.316	3545.15	0.076	3.161	0.000227
745	23435	TARDBP	A0A024R4E2;Q13148;Q9H256	11	292436	0.0389747	0.469753	3	DOID:10652;DOID:14330;DOID:1059;DOID:9255	AD;PD;ID;FTD	GO:0003723;GO:0003700	RNA_binding;DNA-binding_transcription_factor_activit...	GO:0019083	viral_transcription			0	8	0.303	6326.78	0.036	3.303	0.000181
746	6767	ST13	B4E0U6;A0A140VKA6;P50502;Q0IJ56	2	225926	0.0301059	0.353139	3									0	8	0.3	612.778	0.107	3.334	0.000146
747	79885	HDAC11	Q96DB2;B5MCQ6;A0A024R2I1;E7ETT9;Q6IA14	11	7469	0.000975557	0	0									0	1	0.23	0		4.339	5.2e-05
748	112840	WDR89	A0A024R667;Q96FK6	43	14996	0.00197925	0.196522	3									0	2	0.244	48.984	0	4.094	7e-05
749	4731	NDUFV3	P56181	11	105889	0.0140994	0.277258	3			GO:0003723	RNA_binding					0	4	0.276	430.197	0	3.618	0.000109
750	6284	S100A13	Q99584	4	132626	0.0176647	0.318704	3							GO:0005730	nucleolus	0	5	0.285	662.509	0	3.509	0.000117
751	10419	PRMT5	O14744;B4DV00	7	2010853	0.268118	0.551829	1			GO:0043021;GO:0042054;GO:0008276;GO:0008757;GO:0016741;GO:0008168;GO:0044212;GO:0001012	ribonucleoprotein_complex_binding;histone_methyltransferase_activity;protein_methyltransferase_activity;S-adenosylmethionine-dependent_methyltra...;transferase_activity,_transferring_one-c...;methyltransferase_activity;transcription_regulatory_region_DNA_bind...;RNA_polymerase_II_regulatory_region_DNA_...	GO:0000165;GO:0007212;GO:0016571;GO:0043414	MAPK_cascade;dopamine_receptor_signaling_pathway;histone_methylation;macromolecule_methylation			0	39	0.354	34636.4	0.022	2.825	0.000641
752	6601	SMARCC2	Q8TAQ2;F8VXC8;A0A024RB22	11	1210833	0.161439	0.449617	3			GO:0044212;GO:0001012;GO:0003700	transcription_regulatory_region_DNA_bind...;RNA_polymerase_II_regulatory_region_DNA_...;DNA-binding_transcription_factor_activit...					0	16	0.347	14526.6	0.058	2.881	0.000294
753	23140	ZZEF1	O43149	11	7469	0.000975557	0	0	DOID:3312;DOID:5419	BD;SCH							0	1	0.23	0		4.339	5.2e-05
754	23761	PISD	Q9UG56;A0A024R1K5	21	124471	0.0165773	0.347735	3									0	3	0.281	1478.27	0	3.564	8.9e-05
755	4893	NRAS	P01111;Q5U091	88	6802405	0.907051	0.567543	2	DOID:12849;DOID:0060041	AUT;ASD	GO:0003924	GTPase_activity	GO:0000165;GO:0002218;GO:0002758;GO:0002757	MAPK_cascade;activation_of_innate_immune_response;innate_immune_response-activating_signal...;immune_response-activating_signal_transd...			0	385	0.404	520989	0.011	2.475	0.00648
756	23654	PLXNB2	O15031	52	70533	0.00938487	0.40364	3					GO:0050808;GO:0031346;GO:0050770;GO:0007411;GO:0007416	synapse_organization;positive_regulation_of_cell_projection_o...;regulation_of_axonogenesis;axon_guidance;synapse_assembly			0	4	0.278	1205.82	0	3.601	9.7e-05
757	57143	ADCK1	Q86TW2	11	83183	0.0110717	0.40364	3			GO:0005524;GO:0004674	ATP_binding;protein_serine/threonine_kinase_activity					0	4	0.283	117.562	0	3.537	8.9e-05
758	11021	RAB35	Q15286	43	336191	0.0448092	0.448774	3			GO:0003924	GTPase_activity			GO:0045202;GO:0098793;GO:0008021;GO:0030672;GO:0098563;GO:0098993	synapse;presynapse;synaptic_vesicle;synaptic_vesicle_membrane;intrinsic_component_of_synaptic_vesicle_...;anchored_component_of_synaptic_vesicle_m...	0	12	0.299	6148.21	0.03	3.345	0.000249
759	4218	RAB8A	A0A024R7I3;P61006	43	555226	0.0740166	0.615131	1			GO:0003924	GTPase_activity	GO:0099537;GO:0099536;GO:0007268;GO:0050804;GO:0099003;GO:0099072;GO:0048168;GO:0061025;GO:0098877;GO:0099637;GO:0032869	trans-synaptic_signaling;synaptic_signaling;chemical_synaptic_transmission;modulation_of_chemical_synaptic_transmis...;vesicle-mediated_transport_in_synapse;regulation_of_postsynaptic_membrane_neur...;regulation_of_neuronal_synaptic_plastici...;membrane_fusion;neurotransmitter_receptor_transport_to_p...;neurotransmitter_receptor_transport;cellular_response_to_insulin_stimulus	GO:0045202;GO:0098794;GO:0014069;GO:0099572;GO:0098793;GO:0043197;GO:0008021	synapse;postsynapse;postsynaptic_density;postsynaptic_specialization;presynapse;dendritic_spine;synaptic_vesicle	0	15	0.318	3469.99	0.048	3.144	0.000247
760	4192	MDK	P21741	25	530149	0.0706727	0.542869	1			GO:0008083	growth_factor_activity	GO:0031346;GO:0030278	positive_regulation_of_cell_projection_o...;regulation_of_ossification			0	12	0.317	3229.46	0.091	3.152	0.000204
761	55638	SYBU	Q9NX95;B7Z4D2	43	73530	0.00978451	0.277258	3					GO:0099537;GO:0099536;GO:0007268;GO:0050804;GO:0050808;GO:0008088;GO:0098930;GO:0008089;GO:0060074	trans-synaptic_signaling;synaptic_signaling;chemical_synaptic_transmission;modulation_of_chemical_synaptic_transmis...;synapse_organization;axo-dendritic_transport;axonal_transport;anterograde_axonal_transport;synapse_maturation	GO:0033267	axon_part	0	4	0.279	134.605	0	3.585	9e-05
762	6204	RPS10	P46783	11	433455	0.057779	0.439546	3	DOID:5419	SCH	GO:0003723;GO:0003735	RNA_binding;structural_constituent_of_ribosome	GO:0006614;GO:0019083	SRP-dependent_cotranslational_protein_ta...;viral_transcription	GO:0022627;GO:0005730	cytosolic_small_ribosomal_subunit;nucleolus	0	12	0.311	3728.34	0.03	3.217	0.000231
763	22984	PDCD11	Q14690	49	543223	0.0724161	0.590586	1			GO:0003723	RNA_binding	GO:0006364	rRNA_processing	GO:0005730	nucleolus	0	12	0.316	4141.82	0.015	3.165	0.000215
764	5478	PPIA	P62937;V9HWF5	94	911127	0.121474	0.591844	1	DOID:5419	SCH	GO:0003723	RNA_binding	GO:0061025	membrane_fusion			0	11	0.335	3901.42	0.055	2.981	0.000191
765	6429	SRSF4	Q08170	11	201843	0.0268945	0.449925	3			GO:0003723	RNA_binding					0	10	0.295	447.609	0.178	3.386	0.000172
766	1314	COPA	P53621	89	253184	0.0337406	0.213844	3									0	6	0.286	775.722	0.2	3.494	0.000129
767	112476	PRRT2	Q7Z6L0	72	35484	0.00471124	0.196522	3	DOID:14330;DOID:1826;DOID:9255	PD;Epi;FTD			GO:0099537;GO:0099536;GO:0007268;GO:0050804;GO:0099003;GO:0099504;GO:0099643;GO:0007269;GO:0016079;GO:0061025;GO:0031629	trans-synaptic_signaling;synaptic_signaling;chemical_synaptic_transmission;modulation_of_chemical_synaptic_transmis...;vesicle-mediated_transport_in_synapse;synaptic_vesicle_cycle;signal_release_from_synapse;neurotransmitter_secretion;synaptic_vesicle_exocytosis;membrane_fusion;synaptic_vesicle_fusion_to_presynaptic_a...	GO:0045202;GO:0098794;GO:0014069;GO:0099572;GO:0098793;GO:0097060;GO:0033267;GO:0045211;GO:0043197;GO:0008021;GO:0042734;GO:0030672	synapse;postsynapse;postsynaptic_density;postsynaptic_specialization;presynapse;synaptic_membrane;axon_part;postsynaptic_membrane;dendritic_spine;synaptic_vesicle;presynaptic_membrane;synaptic_vesicle_membrane	0	2	0.261	46.612	0	3.831	6.6e-05
768	27067	STAU2	A0A0A0MTC5;Q9NUL3;E9PH62;A0A0A0MTC6;A0A0A0MTC4;A8K276;F8VPI7;Q4LE57;A0A0A0MTD1	5	34579	0.00459056	0	0			GO:0003723	RNA_binding			GO:0005730	nucleolus	0	1	0.256	0		3.906	4.5e-05
769	29888	STRN4	Q59GV6;Q9NRL3;B3KPF6	48	536953	0.07158	0.681381	1	DOID:1059	ID					GO:0045202;GO:0098794;GO:0043197	synapse;postsynapse;dendritic_spine	0	24	0.322	16201.4	0.051	3.107	0.000451
770	26960	NBEA	Q8NFP9;B3KXQ8;Q5T321	49	350439	0.0467091	0.40364	3	DOID:12849;DOID:0060041	AUT;ASD							0	4	0.295	720.147	0	3.395	8.9e-05
771	79735	TBC1D17	Q9HA65	89	159510	0.0212496	0.583574	1							GO:0005776	autophagosome	0	13	0.296	3399.11	0.026	3.38	0.000243
772	7280	TUBB2A	Q13885	16	390059	0.0519923	0.633949	1	DOID:5419;DOID:9255	SCH;FTD	GO:0003924	GTPase_activity					0	16	0.314	2449.51	0.033	3.186	0.000257
773	1855	DVL1	O14640	43	1229018	0.163864	0.684567	1	DOID:10652	AD	GO:0001664	G_protein-coupled_receptor_binding	GO:0099537;GO:0099536;GO:0007268;GO:0050804;GO:0050808;GO:0099003;GO:0099504;GO:0031346;GO:0099643;GO:0007269;GO:0016079;GO:0098693;GO:0007411;GO:0007416;GO:0060078;GO:2000300;GO:0099565;GO:0031644;GO:0099054	trans-synaptic_signaling;synaptic_signaling;chemical_synaptic_transmission;modulation_of_chemical_synaptic_transmis...;synapse_organization;vesicle-mediated_transport_in_synapse;synaptic_vesicle_cycle;positive_regulation_of_cell_projection_o...;signal_release_from_synapse;neurotransmitter_secretion;synaptic_vesicle_exocytosis;regulation_of_synaptic_vesicle_cycle;axon_guidance;synapse_assembly;reg…	GO:0045202;GO:0098794;GO:0014069;GO:0099572;GO:0098793;GO:0033267;GO:0043197;GO:0030427;GO:0030426	synapse;postsynapse;postsynaptic_density;postsynaptic_specialization;presynapse;axon_part;dendritic_spine;site_of_polarized_growth;growth_cone	0	28	0.342	12975	0.061	2.927	0.000442
774	65991	FUNDC2	Q9BWH2	49	590711	0.0787484	0.421114	3									0	14	0.318	4728.88	0.055	3.149	0.000244
775	55324	ABCF3	A0A0S2Z5L1;Q9NUQ8	4	99969	0.01331	0.40364	3			GO:0005524;GO:0016887	ATP_binding;ATPase_activity					0	4	0.283	197.326	0	3.54	9.7e-05
776	10476	ATP5PD	O75947;A0PJH2	49	575963	0.0767818	0.613784	1	DOID:10652;DOID:5419	AD;SCH	GO:0016887	ATPase_activity	GO:0009165	nucleotide_biosynthetic_process			0	14	0.31	3172.7	0.231	3.222	0.000246
777	254863	TMEM256	Q8N2U0	43	346019	0.0461197	0.294759	3									0	5	0.293	126.691	0.3	3.41	9.6e-05
778	11170	FAM107A	O95990;Q6IAM1;A0A024R327	27	1053005	0.140393	0.500754	1					GO:0099537;GO:0099536;GO:0007268;GO:0050804;GO:0034330;GO:0034329;GO:0031668	trans-synaptic_signaling;synaptic_signaling;chemical_synaptic_transmission;modulation_of_chemical_synaptic_transmis...;cell_junction_organization;cell_junction_assembly;cellular_response_to_extracellular_stimu...	GO:0045202	synapse	0	27	0.338	20916.2	0.023	2.959	0.000443
779	10949	HNRNPA0	Q13151	11	423466	0.056447	0.148218	3	DOID:5419	SCH	GO:0003723	RNA_binding					0	12	0.311	1538.27	0.136	3.215	0.000204
780	4649	MYO9A	B2RTY4	43	247672	0.0330056	0.205174	3			GO:0005524	ATP_binding	GO:0034330;GO:0034329	cell_junction_organization;cell_junction_assembly	GO:0045202;GO:0033267;GO:0030427;GO:0030426	synapse;axon_part;site_of_polarized_growth;growth_cone	0	5	0.295	281.244	0.3	3.391	0.000101
781	58477	SRPRB	Q549N5;Q9Y5M8	93	1307534	0.174334	0.45655	3	DOID:10652	AD							0	10	0.325	2429.47	0.133	3.078	0.000179
782	1952	CELSR2	Q9HCU4	88	787999	0.105056	0.302191	3			GO:0004930	G_protein-coupled_receptor_activity					0	5	0.311	729.81	0.4	3.214	0.000101
783	1639	DCTN1	Q14203;Q6MZZ3	43	2355422	0.314065	0.472001	3					GO:0050808;GO:0050807	synapse_organization;regulation_of_synapse_organization			0	108	0.36	81016.1	0.023	2.779	0.001666
784	54505	DHX29	Q7Z478	21	13648	0.0017995	0.155997	3			GO:0005524;GO:0003723;GO:0008135;GO:0043021	ATP_binding;RNA_binding;translation_factor_activity,_RNA_binding;ribonucleoprotein_complex_binding					0	3	0.247	57.836	0	4.052	8.9e-05
785	51412	ACTL6B	O94805	24	304620	0.0405994	0.517012	1					GO:0018205	peptidyl-lysine_modification	GO:0005730	nucleolus	0	7	0.297	2530.56	0.048	3.366	0.000133
786	57017	COQ9	A0A024R6U3;O75208	85	32247	0.0042796	0.406131	3									0	8	0.26	5304.52	0	3.84	0.000208
787	10059	DNM1L	B4DYR6;O00429;G8JLD5	49	1427142	0.190283	0.68909	1	DOID:10652;DOID:14330;DOID:10763;DOID:12858	AD;PD;HTN;HD	GO:0003924	GTPase_activity	GO:0099537;GO:0099536;GO:0007268;GO:0050804;GO:0050808;GO:0099003;GO:0099504;GO:0031346;GO:0099643;GO:0007269;GO:0050807;GO:0016079;GO:0098693;GO:0048488;GO:2000300;GO:0061025;GO:0031668	trans-synaptic_signaling;synaptic_signaling;chemical_synaptic_transmission;modulation_of_chemical_synaptic_transmis...;synapse_organization;vesicle-mediated_transport_in_synapse;synaptic_vesicle_cycle;positive_regulation_of_cell_projection_o...;signal_release_from_synapse;neurotransmitter_secretion;regulation_of_synapse_organization;synaptic_vesicle_exocytosis;regulation_of_synaptic_vesicle_cycle…	GO:0045202;GO:0098793;GO:0097060;GO:0008021;GO:0042734;GO:0030672	synapse;presynapse;synaptic_membrane;synaptic_vesicle;presynaptic_membrane;synaptic_vesicle_membrane	0	21	0.348	11607.5	0.081	2.873	0.000327
788	1857	DVL3	Q92997;Q9UG07	27	1267454	0.168989	0.637926	1			GO:0001664	G_protein-coupled_receptor_binding	GO:0031346;GO:0000165;GO:0043406;GO:0031098;GO:0051403	positive_regulation_of_cell_projection_o...;MAPK_cascade;positive_regulation_of_MAP_kinase_activi...;stress-activated_protein_kinase_signalin...;stress-activated_MAPK_cascade			0	38	0.343	18866.9	0.033	2.914	0.000585
789	23136	EPB41L3	Q9Y2J2;A8K968;A0A0A0MRA8	2	1514583	0.201943	0.632444	1	DOID:5419	SCH			GO:0034330;GO:0034329;GO:0042552;GO:0045216;GO:0032288	cell_junction_organization;cell_junction_assembly;myelination;cell-cell_junction_organization;myelin_assembly	GO:0045202;GO:0098794;GO:0014069;GO:0099572;GO:0033267	synapse;postsynapse;postsynaptic_density;postsynaptic_specialization;axon_part	0	16	0.343	5524.41	0.125	2.912	0.000255
790	2053	EPHX2	P34913	20	35084	0.0046579	0.206913	3	DOID:10652;DOID:5419;DOID:1826;DOID:10763	AD;SCH;Epi;HTN			GO:0030258;GO:0055074	lipid_modification;calcium_ion_homeostasis			0	3	0.257	157.332	0	3.884	8.4e-05
791	55160	ARHGEF10L	Q9HCE6;B4DTL3;Q5VXI4	62	6870	0.000895683	0	0									0	1	0.229	0		4.359	5.1e-05
792	10681	GNB5	A0A024R5R9;O14775;A0A024R5V3	16	509475	0.0679159	0.351596	3			GO:0003924	GTPase_activity	GO:0007212	dopamine_receptor_signaling_pathway	GO:0045202;GO:0098793	synapse;presynapse	0	23	0.314	10404.7	0.083	3.188	0.000387
793	10490	VTI1B	Q9UEU0	49	651327	0.0868313	0.369806	3					GO:0061025	membrane_fusion	GO:0045202;GO:0098793;GO:0008021	synapse;presynapse;synaptic_vesicle	0	9	0.316	1378.11	0.167	3.166	0.000164
794	124801	LSM12	Q3MHD2	49	11805	0.00155374	0	0									0	1	0.236	0		4.233	4.9e-05
795	10211	FLOT1	O75955;Q5ST80	88	1705656	0.227422	0.609821	1	DOID:10652	AD			GO:0099537;GO:0099536;GO:0007268;GO:0050804;GO:0034330;GO:0034329;GO:0002218;GO:0002758;GO:0002757;GO:0001504;GO:0002224;GO:0032606;GO:0032648;GO:0032479;GO:0032608;GO:0032481;GO:0070528	trans-synaptic_signaling;synaptic_signaling;chemical_synaptic_transmission;modulation_of_chemical_synaptic_transmis...;cell_junction_organization;cell_junction_assembly;activation_of_innate_immune_response;innate_immune_response-activating_signal...;immune_response-activating_signal_transd...;neurotransmitter_uptake;toll-like_receptor_signaling_pathway;type_I_interferon_production;regulation_of_i…	GO:0045202;GO:0098793;GO:0048786;GO:0098982	synapse;presynapse;presynaptic_active_zone;GABA-ergic_synapse	0	17	0.349	9998.55	0.088	2.869	0.000275
796	2873	GPS1	Q13098;C9JFE4;A0A096LP07;A0A096LPJ3	15	199535	0.0265867	0.534442	1	DOID:10763	HTN			GO:0000165;GO:0031098;GO:0051403	MAPK_cascade;stress-activated_protein_kinase_signalin...;stress-activated_MAPK_cascade			0	8	0.296	777.064	0.036	3.382	0.000152
797	10817	FRS3	A0A140VJJ7;O43559	27	418479	0.055782	0.58468	1			GO:0070851	growth_factor_receptor_binding	GO:0000165	MAPK_cascade			0	20	0.312	4728.63	0.032	3.21	0.000324
798	50861	STMN3	Q9NZ72	27	334713	0.0446121	0.405101	3							GO:0033267;GO:0030427;GO:0030426	axon_part;site_of_polarized_growth;growth_cone	0	12	0.308	5736.58	0.091	3.242	0.000212
799	57498	KIDINS220	Q9ULH0	88	1073595	0.143139	0.509208	1	DOID:10652	AD			GO:0031346;GO:0000165;GO:0043406	positive_regulation_of_cell_projection_o...;MAPK_cascade;positive_regulation_of_MAP_kinase_activi...			0	7	0.325	1201.57	0.048	3.079	0.000126
800	11345	GABARAPL2	P60520	50	680103	0.0906684	0.735238	1					GO:0031668	cellular_response_to_extracellular_stimu...	GO:0005776	autophagosome	0	31	0.329	16614.2	0.019	3.042	0.000515
801	10916	MAGED2	A0A024R9Y7;Q9UNF1	74	183213	0.0244103	0.37769	3							GO:0005730	nucleolus	0	5	0.291	344.556	0.2	3.437	0.000101
802	6142	RPL18A	Q02543	21	255033	0.0339872	0.570185	1			GO:0003723;GO:0003735	RNA_binding;structural_constituent_of_ribosome	GO:0006614;GO:0019083	SRP-dependent_cotranslational_protein_ta...;viral_transcription	GO:0022625	cytosolic_large_ribosomal_subunit	0	9	0.298	1731.29	0.083	3.353	0.00018
803	4141	MARS1	P56192	16	164933	0.0219727	0.355052	3			GO:0005524;GO:0003723	ATP_binding;RNA_binding	GO:0032869;GO:0031668	cellular_response_to_insulin_stimulus;cellular_response_to_extracellular_stimu...	GO:0005730	nucleolus	0	8	0.293	1873.91	0.036	3.414	0.000154
804	11031	RAB31	Q13636	93	300578	0.0400604	0.40364	3			GO:0003924	GTPase_activity	GO:0032869	cellular_response_to_insulin_stimulus			0	4	0.294	3357.16	0	3.403	0.000101
805	23450	SF3B3	A8K6V3;Q15393	11	532369	0.0709687	0.57034	1							GO:0005730	nucleolus	0	13	0.318	2822.37	0.103	3.147	0.000228
806	4701	NDUFA7	O95182	19	271902	0.0362366	0.402099	3			GO:0003735	structural_constituent_of_ribosome					0	7	0.291	1037.66	0.143	3.435	0.00014
807	4857	NOVA1	P51513;B7Z770	11	71860	0.00956182	0	0			GO:0003723	RNA_binding	GO:0099537;GO:0099536;GO:0007268	trans-synaptic_signaling;synaptic_signaling;chemical_synaptic_transmission	GO:0005730	nucleolus	0	4	0.276	28.922	0.333	3.62	9.2e-05
808	11146	GLMN	B4DJ85;Q92990	16	270537	0.0360545	0.559873	1			GO:0070851	growth_factor_receptor_binding					0	9	0.299	1085.74	0.056	3.344	0.000162
809	51594	NBAS	A2RRP1;G1UI26	16	125717	0.0167434	0.347735	3									0	3	0.279	156.896	0.333	3.578	7.7e-05
810	6092	ROBO2	Q9HCK4	24	148041	0.0197202	0.46306	3	DOID:5419	SCH			GO:0050808;GO:0031346;GO:0050807;GO:0050770;GO:0007411;GO:0007416;GO:0051963;GO:0050922	synapse_organization;positive_regulation_of_cell_projection_o...;regulation_of_synapse_organization;regulation_of_axonogenesis;axon_guidance;synapse_assembly;regulation_of_synapse_assembly;negative_regulation_of_chemotaxis	GO:0033267	axon_part	0	6	0.282	2130.78	0	3.54	0.000145
811	6194	RPS6	A2A3R6;P62753	21	1116603	0.148874	0.71413	1	DOID:10652	AD	GO:0003723;GO:0003735	RNA_binding;structural_constituent_of_ribosome	GO:0006614;GO:0019083;GO:0031929;GO:0006364	SRP-dependent_cotranslational_protein_ta...;viral_transcription;TOR_signaling;rRNA_processing	GO:0022627;GO:0005730	cytosolic_small_ribosomal_subunit;nucleolus	0	110	0.342	106320	0.006	2.928	0.001996
812	10209	EIF1	P41567;Q6IAV3	7	75648	0.0100669	0.445292	3			GO:0003723;GO:0008135;GO:0043021	RNA_binding;translation_factor_activity,_RNA_binding;ribonucleoprotein_complex_binding					0	5	0.281	166.476	0	3.562	0.000106
813	55229	PANK4	Q9NVE7	26	60261	0.00801514	0.196522	3	DOID:5419	SCH	GO:0005524	ATP_binding	GO:0009165	nucleotide_biosynthetic_process			0	2	0.265	74.196	0	3.772	6.2e-05
814	5127	CDK16	Q00536;Q9BRL4;A0A140VK97;A0A024R183	67	1296765	0.172898	0.475727	3			GO:0005524;GO:0004674	ATP_binding;protein_serine/threonine_kinase_activity			GO:0045202;GO:0098793;GO:0008021	synapse;presynapse;synaptic_vesicle	0	15	0.343	10675.5	0.057	2.913	0.000267
815	2632	GBE1	Q04446;Q59ET0	4	3009	0.000380835	0	0									0	2	0.221	4815	0	4.519	0.000133
816	9796	PHYHIP	Q92561	11	183352	0.0244288	0.479482	3									0	12	0.299	12919.3	0.015	3.34	0.000293
817	8394	PIP5K1A	Q99755;A6PW57	88	658623	0.0878041	0.206913	3			GO:0005524	ATP_binding	GO:0034330;GO:0034329;GO:0030258	cell_junction_organization;cell_junction_assembly;lipid_modification			0	3	0.3	159.235	0.333	3.335	7.4e-05
818	3191	HNRNPL	P14866;Q6NTA2	11	264530	0.0352535	0.161401	3			GO:0003723;GO:0044212	RNA_binding;transcription_regulatory_region_DNA_bind...					0	10	0.296	6066.33	0.089	3.376	0.000212
819	5223	PGAM1	B7Z9E5;Q6FHU2;P18669	43	232172	0.0309387	0.347735	3	DOID:10652;DOID:5419	AD;SCH			GO:0009165	nucleotide_biosynthetic_process			0	3	0.299	107.933	0	3.35	7.1e-05
820	5662	PSD	A5PKW4;Q86YI3	88	15279	0.00201699	0.196522	3							GO:0045202;GO:0098794;GO:0014069;GO:0099572;GO:0043197;GO:0098845	synapse;postsynapse;postsynaptic_density;postsynaptic_specialization;dendritic_spine;postsynaptic_endosome	0	2	0.241	102.04	0	4.154	7.4e-05
821	9230	RAB11B	Q15907	92	1304669	0.173952	0.502177	1			GO:0003924	GTPase_activity			GO:0045202;GO:0098793;GO:0008021;GO:0030672;GO:0098563;GO:0098993	synapse;presynapse;synaptic_vesicle;synaptic_vesicle_membrane;intrinsic_component_of_synaptic_vesicle_...;anchored_component_of_synaptic_vesicle_m...	0	16	0.328	8272.92	0.058	3.047	0.000284
822	22924	MAPRE3	Q9UPY8	27	751403	0.100176	0.455888	3									0	24	0.332	8457.19	0.091	3.015	0.000382
823	5713	PSMD7	P51665	43	670399	0.0893744	0.498154	3					GO:0000165;GO:0050852;GO:0002218;GO:0002758;GO:0002757	MAPK_cascade;T_cell_receptor_signaling_pathway;activation_of_innate_immune_response;innate_immune_response-activating_signal...;immune_response-activating_signal_transd...			0	10	0.323	1936.02	0.156	3.098	0.000171
824	5867	RAB4A	A0A087WYT5;P20338;A0A024R3U9	93	172618	0.0229975	0.47233	3	DOID:10652	AD	GO:0003924	GTPase_activity			GO:0045202;GO:0098794;GO:0098793;GO:0008021;GO:0030672;GO:0098563;GO:0098845;GO:0098993	synapse;postsynapse;presynapse;synaptic_vesicle;synaptic_vesicle_membrane;intrinsic_component_of_synaptic_vesicle_...;postsynaptic_endosome;anchored_component_of_synaptic_vesicle_m...	0	15	0.296	2916.8	0.01	3.375	0.000283
825	10156	RASA4	O43374	11	661	6.77396e-05	0	0					GO:0000165	MAPK_cascade			0	1	0.195	0		5.124	8.3e-05
826	57003	CCDC47	Q96A33	49	1339448	0.178589	0.532654	1			GO:0003723	RNA_binding	GO:0055074	calcium_ion_homeostasis			0	13	0.33	8436.59	0.077	3.028	0.00025
827	58478	ENOPH1	D6RA00;Q9UHY7	92	17126	0.00226328	0.196522	3									0	2	0.25	10.761	0	4.004	6.4e-05
828	6734	SRPRA	P08240	93	1344821	0.179306	0.504026	1			GO:0003924;GO:0003723;GO:0043021	GTPase_activity;RNA_binding;ribonucleoprotein_complex_binding	GO:0006614	SRP-dependent_cotranslational_protein_ta...			0	11	0.331	3642.12	0.036	3.018	0.000194
829	29062	WDR91	A4D1P6	4	172079	0.0229256	0.40364	3									0	4	0.296	530.014	0	3.374	8.9e-05
830	23558	WBP2	B4DFG2;Q969T9;A0A024R8L1	25	627405	0.0836414	0.602903	1			GO:0051427;GO:0044212;GO:0001012	hormone_receptor_binding;transcription_regulatory_region_DNA_bind...;RNA_polymerase_II_regulatory_region_DNA_...	GO:0018205;GO:0009755	peptidyl-lysine_modification;hormone-mediated_signaling_pathway			0	22	0.323	4646.28	0.1	3.093	0.000353
831	257218	SHPRH	B3KX98;Q149N8	25	194372	0.0258983	0.474446	3			GO:0005524	ATP_binding					0	6	0.289	1085.46	0	3.462	0.00014
832	28966	SNX24	Q9Y343	59	192722	0.0256782	0.347735	3									0	3	0.29	116.009	0	3.446	7.3e-05
833	26100	WIPI2	Q9Y4P8;A0A024R823	85	198809	0.0264899	0.505142	1					GO:0031668	cellular_response_to_extracellular_stimu...			0	9	0.3	1710.82	0.028	3.33	0.00017
834	10440	TIMM17A	Q99595	27	92750	0.0123474	0.196522	3									0	2	0.272	18.831	0	3.678	5.8e-05
835	79577	CDC73	Q6P1J9	27	823338	0.109768	0.682434	1									0	23	0.334	13621.8	0.012	2.992	0.000395
836	7317	UBA1	A0A024R1A3;P22314	25	482672	0.0643418	0.522957	1	DOID:1826	Epi	GO:0005524;GO:0003723	ATP_binding;RNA_binding					0	15	0.319	3252.2	0.076	3.138	0.000256
837	11171	STRAP	Q9Y3F4;B0AZV0	89	30493	0.00404571	0.347735	3			GO:0003723	RNA_binding					0	3	0.253	182.732	0	3.958	9.2e-05
838	2170	FABP3	P05413	93	85408	0.0113684	0.324678	3	DOID:10652;DOID:3312;DOID:12849;DOID:5419;DOID:0060041;DOID:10763	AD;BD;AUT;SCH;ASD;HTN			GO:0030258	lipid_modification			0	5	0.28	144.641	0	3.567	0.000104
839	6197	RPS6KA3	P51812;B4DG22;B7ZB17	62	1428444	0.190456	0.744633	1	DOID:5419;DOID:1059	SCH;ID	GO:0005524;GO:0004674	ATP_binding;protein_serine/threonine_kinase_activity	GO:0002218;GO:0002758;GO:0002757;GO:0002224	activation_of_innate_immune_response;innate_immune_response-activating_signal...;immune_response-activating_signal_transd...;toll-like_receptor_signaling_pathway			0	38	0.35	22661.7	0.044	2.855	0.000589
840	6195	RPS6KA1	Q15418	67	2204848	0.293987	0.727242	1	DOID:1059	ID	GO:0005524;GO:0004674;GO:0004712	ATP_binding;protein_serine/threonine_kinase_activity;protein_serine/threonine/tyrosine_kinase...					0	44	0.36	33339.4	0.066	2.782	0.000697
841	4869	NPM1	A0A140VJQ2;P06748;A0A0S2Z491;A0A0S2Z4G7	7	1208346	0.161107	0.674644	1			GO:0003723;GO:0043021;GO:0044212	RNA_binding;ribonucleoprotein_complex_binding;transcription_regulatory_region_DNA_bind...			GO:0005730	nucleolus	0	45	0.347	43605.7	0.016	2.885	0.00078
842	641	BLM	P54132;H0YNU5;B7ZKN7	5	578387	0.077105	0.446368	3	DOID:10652;DOID:5419	AD;SCH	GO:0005524;GO:0016887	ATP_binding;ATPase_activity			GO:0005730	nucleolus	0	14	0.313	3623.14	0.154	3.199	0.000243
843	572	BAD	A0A024R562;Q92934	67	1205874	0.160778	0.333564	3			GO:0071889	14-3-3_protein_binding	GO:0006979	response_to_oxidative_stress			0	23	0.343	5825.56	0.182	2.913	0.000335
844	6002	RGS12	O14924	67	446230	0.0594825	0.502296	1			GO:0003924	GTPase_activity			GO:0045202;GO:0005730	synapse;nucleolus	0	9	0.308	1762.11	0.083	3.242	0.000159
845	26003	GORASP2	Q9H8Y8	88	2385964	0.318138	0.653159	1									0	62	0.36	73031.4	0.019	2.779	0.001048
846	11083	DIDO1	Q9BTC0	11	831458	0.110851	0.587389	1			GO:0003723	RNA_binding					0	12	0.334	2606.97	0.106	2.998	0.000193
847	11235	PDCD10	Q9BUL8;C9J363	65	46157	0.00613444	0.403278	3					GO:0000165;GO:0006979;GO:0043406;GO:0031098;GO:0051403	MAPK_cascade;response_to_oxidative_stress;positive_regulation_of_MAP_kinase_activi...;stress-activated_protein_kinase_signalin...;stress-activated_MAPK_cascade			0	8	0.263	584.103	0.071	3.8	0.000167
848	23265	EXOC7	Q63HP7;Q9UPT5;B4DJ07;B5MCY9	27	408053	0.0543917	0.331802	3							GO:0033267;GO:0030427;GO:0030426	axon_part;site_of_polarized_growth;growth_cone	0	12	0.314	2193.9	0.045	3.183	0.000206
849	10313	RTN3	O95197;A0A024R5C4	49	317006	0.042251	0.485945	3	DOID:10652;DOID:14330	AD;PD					GO:0045202	synapse	0	13	0.3	3291.75	0.09	3.33	0.00024
850	2992	GYG1	P46976	43	9310	0.00122105	0	0									0	1	0.235	0		4.252	4.7e-05
851	2947	GSTM3	P21266;Q6FGJ9	67	34517	0.00458229	0.379113	3	DOID:10652;DOID:10763;DOID:9255	AD;HTN;FTD							0	4	0.255	517.323	0	3.917	0.00013
852	11007	CCDC85B	Q15834	27	966151	0.128812	0.305222	3									0	40	0.331	8633.94	0.035	3.022	0.000572
853	56474	CTPS2	A0A024RC00;Q9NRF8	7	33468	0.00444241	0.369344	3			GO:0005524	ATP_binding	GO:0009165;GO:0009112	nucleotide_biosynthetic_process;nucleobase_metabolic_process			0	4	0.263	772.774	0	3.804	0.000111
854	3854	KRT6B	P04259	27	645191	0.086013	0	0									0	12	0.303	269.843	0.258	3.295	0.000179
855	8996	NOL3	O60936;Q5TZN6	27	71220	0.00947648	0.286158	3	DOID:10763	HTN	GO:0003723	RNA_binding	GO:0006979;GO:0055074	response_to_oxidative_stress;calcium_ion_homeostasis	GO:0005730	nucleolus	0	3	0.274	111.531	0	3.649	7.5e-05
856	26505	CNNM3	Q8NE01	25	1657863	0.221049	0.605789	1									0	19	0.342	20747.2	0.047	2.921	0.000321
857	26060	APPL1	Q9UKG1	59	1294079	0.172539	0.728082	1	DOID:10652	AD			GO:0032869;GO:0002218;GO:0002431;GO:0002758;GO:0002757;GO:0002224;GO:0009755	cellular_response_to_insulin_stimulus;activation_of_innate_immune_response;Fc_receptor_mediated_stimulatory_signali...;innate_immune_response-activating_signal...;immune_response-activating_signal_transd...;toll-like_receptor_signaling_pathway;hormone-mediated_signaling_pathway			0	38	0.348	35184.5	0.033	2.871	0.000655
858	3866	KRT15	B3KVF5;P19012	27	1657167	0.220956	0.110321	3									0	64	0.34	16100.5	0.068	2.938	0.000864
859	26086	GPSM1	A0A0A0MSK4;Q86YR5;A0A087WVF5;A0A0A0MRC4	54	292382	0.0389675	0.577728	1									0	9	0.307	965.848	0	3.258	0.000162
860	386618	KCTD4	Q8WVF5	27	64513	0.00858213	0	0									0	2	0.266	11.575	0	3.755	5.8e-05
861	1073	CFL2	Q9Y281;Q549N0	5	310638	0.0414018	0.450635	3					GO:0032535	regulation_of_cellular_component_size			0	8	0.302	542.682	0.357	3.314	0.000145
862	4591	TRIM37	O94972	43	1341932	0.17892	0.551122	1									0	30	0.345	11206.5	0.039	2.9	0.000438
863	2130	EWSR1	Q01844	11	4117809	0.549072	0.652209	2			GO:0003723	RNA_binding			GO:0005730	nucleolus	0	249	0.391	435430	0.007	2.556	0.004377
864	10328	EMC8	O43402;Q53Y03	49	495248	0.0660188	0.286158	3									0	3	0.301	112.675	0.667	3.319	7.7e-05
865	8907	AP1M1	Q59EK3;Q9BXS5;A0A024R7K8;B3KNH5	27	849796	0.113296	0.44957	3									0	26	0.333	7983.83	0.04	3.007	0.000406
866	3983	ABLIM1	O14639;B4DQA3;B3KSG3;B7Z4H1	43	1040780	0.138763	0.526478	1									1	16	0.33	4647.03	0.1	3.026	0.000244
867	60491	NIF3L1	A0A024R3V7;Q9GZT8;A0A024R3V5	27	742976	0.0990523	0.491347	3									0	30	0.333	13932.6	0.023	3.007	0.000489
868	60	ACTB	P60709;Q1KLZ0	5	1431027	0.190801	0.695257	1	DOID:14330;DOID:5419	PD;SCH	GO:0005524;GO:0044212;GO:0001012	ATP_binding;transcription_regulatory_region_DNA_bind...;RNA_polymerase_II_regulatory_region_DNA_...	GO:0050808;GO:0099003;GO:0099504;GO:0034330;GO:0034329;GO:0048488;GO:0002431;GO:0002757	synapse_organization;vesicle-mediated_transport_in_synapse;synaptic_vesicle_cycle;cell_junction_organization;cell_junction_assembly;synaptic_vesicle_endocytosis;Fc_receptor_mediated_stimulatory_signali...;immune_response-activating_signal_transd...	GO:0045202;GO:0098794;GO:0098793;GO:0033267;GO:0072562	synapse;postsynapse;presynapse;axon_part;blood_microparticle	0	44	0.351	26219.1	0.041	2.852	0.00068
869	27229	TUBGCP4	Q9UGJ1	27	476171	0.063475	0.149683	3									0	13	0.307	933.334	0.141	3.262	0.0002
870	149371	EXOC8	Q8IYI6	27	1114126	0.148544	0.303612	3							GO:0033267;GO:0030427;GO:0030426	axon_part;site_of_polarized_growth;growth_cone	0	36	0.331	10775.8	0.1	3.022	0.000529
871	3183	HNRNPC	P07910	11	1564200	0.208559	0.561509	1	DOID:3312;DOID:5419	BD;SCH	GO:0003723;GO:0044212;GO:0001012	RNA_binding;transcription_regulatory_region_DNA_bind...;RNA_polymerase_II_regulatory_region_DNA_...					0	38	0.358	44106.1	0.037	2.789	0.000696
872	11252	PACSIN2	Q9UNF0;Q6FIA3	93	1163931	0.155185	0.517539	1					GO:0099537;GO:0099536;GO:0007268;GO:0050804	trans-synaptic_signaling;synaptic_signaling;chemical_synaptic_transmission;modulation_of_chemical_synaptic_transmis...	GO:0045202	synapse	0	11	0.32	1682.07	0.182	3.129	0.000187
873	10483	SEC23B	Q15437;B4DJW8	67	361292	0.0481563	0.31455	3									0	7	0.306	804.479	0.143	3.273	0.000129
874	5300	PIN1	Q13526	27	1460994	0.194797	0.606416	1	DOID:10652;DOID:14330;DOID:10763;DOID:9255	AD;PD;HTN;FTD	GO:0032794	GTPase_activating_protein_binding	GO:0050808;GO:0000165;GO:0010611;GO:0032606;GO:0032479;GO:0032480	synapse_organization;MAPK_cascade;regulation_of_cardiac_muscle_hypertrophy;type_I_interferon_production;regulation_of_type_I_interferon_producti...;negative_regulation_of_type_I_interferon...	GO:0045202;GO:0098794	synapse;postsynapse	0	52	0.347	30158.1	0.021	2.885	0.000788
875	3880	KRT19	P08727	27	1639529	0.218604	0.330798	3	DOID:10763	HTN							0	49	0.343	15615.3	0.084	2.915	0.000665
876	22954	TRIM32	A0A024R843;Q13049	25	685228	0.0913518	0.484991	3			GO:0003723	RNA_binding	GO:0019083;GO:0032606;GO:0032479	viral_transcription;type_I_interferon_production;regulation_of_type_I_interferon_producti...			0	20	0.325	7865.19	0.089	3.076	0.000323
877	57144	PAK5	B0AZM9;Q9P286	27	439449	0.0585782	0.484704	3			GO:0005524;GO:0004674	ATP_binding;protein_serine/threonine_kinase_activity	GO:0000165;GO:0031098	MAPK_cascade;stress-activated_protein_kinase_signalin...	GO:0045202	synapse	0	14	0.317	1481.81	0.055	3.153	0.000224
878	1781	DYNC1I2	A0A140VKE9;Q13409;B4DPZ3	42	1687155	0.224954	0.723756	1			GO:0016887	ATPase_activity					0	78	0.352	73795.6	0.035	2.843	0.001317
879	10054	UBA2	Q9UBT2	16	43383	0.00576453	0.40364	3			GO:0005524	ATP_binding	GO:0018205	peptidyl-lysine_modification			0	4	0.262	99.66	0	3.824	9.6e-05
880	8623	ASMTL	O95671;B3KM43	27	289136	0.0385346	0.294759	3			GO:0016741;GO:0008168	transferase_activity,_transferring_one-c...;methyltransferase_activity					0	5	0.294	231.603	0	3.403	9.8e-05
881	51729	WBP11	A0A024RAW9;Q9Y2W2	11	942929	0.125715	0.555597	1			GO:0003723	RNA_binding	GO:0006364	rRNA_processing			0	17	0.338	6132.99	0.037	2.961	0.000275
882	11052	CPSF6	Q16630	11	1417347	0.188977	0.632024	1			GO:0003723;GO:0043021	RNA_binding;ribonucleoprotein_complex_binding					0	21	0.351	6294.99	0.086	2.848	0.000318
883	10152	ABI2	F8WAL6;Q9NYB9;A0A0C4DG21;B7Z836;E9PEZ7	27	2576929	0.343602	0.500406	1					GO:0050808;GO:0032535;GO:0050807	synapse_organization;regulation_of_cellular_component_size;regulation_of_synapse_organization	GO:0045202;GO:0098794;GO:0043197	synapse;postsynapse;dendritic_spine	0	79	0.363	48499	0.058	2.755	0.00111
884	327	APEH	A0A024R2U9;P13798	25	7902	0.0010333	0.206913	3			GO:0003723	RNA_binding					0	3	0.235	89.131	0	4.26	0.000102
885	10743	RAI1	Q7Z5J4	7	353662	0.0471389	0.556592	1	DOID:14330	PD	GO:0044212;GO:0003700	transcription_regulatory_region_DNA_bind...;DNA-binding_transcription_factor_activit...					0	8	0.313	855.824	0	3.2	0.000142
886	158471	PRUNE2	A0A088AWP5;D6RTK6;G8XWS8;Q8WUY3;B4DJW7;B4DSQ3;Q5JUB8	11	285550	0.0380565	0.286158	3									0	3	0.294	513.365	0	3.401	8.3e-05
887	5704	PSMC4	A8K2M0;P43686	16	389287	0.0518893	0.522069	1	DOID:14330	PD	GO:0005524;GO:0016887	ATP_binding;ATPase_activity	GO:0000165;GO:0050852;GO:0002218;GO:0002758;GO:0002757	MAPK_cascade;T_cell_receptor_signaling_pathway;activation_of_innate_immune_response;innate_immune_response-activating_signal...;immune_response-activating_signal_transd...	GO:0045202	synapse	0	13	0.313	9237.62	0.09	3.191	0.000235
888	26128	KIFBP	Q96EK5	43	155311	0.0206897	0.40364	3									0	4	0.285	167.818	0	3.503	8.7e-05
889	23410	SIRT3	Q9NTG7	20	552396	0.0736392	0.572171	1	DOID:10652;DOID:10763	AD;HTN			GO:0000165;GO:0018205	MAPK_cascade;peptidyl-lysine_modification			0	15	0.313	5590.37	0.162	3.193	0.000286
890	10919	EHMT2	A2ABF8;B7Z852;Q96KQ7;Q59FM7;A0A024RCN9;A2ABF9	7	910181	0.121348	0.54402	1	DOID:2377	MS	GO:0042054;GO:0018024;GO:0008276;GO:0016278;GO:0008757;GO:0016741;GO:0008168	histone_methyltransferase_activity;histone-lysine_N-methyltransferase_activ...;protein_methyltransferase_activity;lysine_N-methyltransferase_activity;S-adenosylmethionine-dependent_methyltra...;transferase_activity,_transferring_one-c...;methyltransferase_activity	GO:0031668;GO:0018205;GO:0016571;GO:0034968;GO:0043414	cellular_response_to_extracellular_stimu...;peptidyl-lysine_modification;histone_methylation;histone_lysine_methylation;macromolecule_methylation			0	20	0.339	9063.47	0.053	2.95	0.00033
891	1854	DUT	P33316;A0A0C4DGL3;H0YNW5	19	200238	0.0266805	0.231476	3			GO:0003723	RNA_binding	GO:0009165	nucleotide_biosynthetic_process			0	4	0.28	634.516	0	3.571	9.6e-05
892	11180	WDR6	Q9H9M3;Q9NNW5;B4E256;E9PDU5;A0A087X295;B3KRR8	88	1212320	0.161637	0.508411	1			GO:0003723	RNA_binding					0	9	0.33	1762.82	0.167	3.034	0.000157
893	23392	ECPAS	J3KN16;Q5VYK3	89	1095370	0.146042	0.652901	1									0	25	0.336	14593.9	0.017	2.978	0.000419
894	54474	KRT20	P35900	27	867528	0.115661	0.0879555	0					GO:0031668	cellular_response_to_extracellular_stimu...			0	24	0.32	1783.92	0.236	3.127	0.000333
895	140885	SIRPA	P78324	27	1259259	0.167896	0.470862	3	DOID:5419	SCH			GO:0000165;GO:0006979;GO:0031098;GO:0051403;GO:0032606;GO:0032648;GO:0032479;GO:0032608;GO:0071346;GO:0034341;GO:0032480;GO:0032609	MAPK_cascade;response_to_oxidative_stress;stress-activated_protein_kinase_signalin...;stress-activated_MAPK_cascade;type_I_interferon_production;regulation_of_interferon-beta_production;regulation_of_type_I_interferon_producti...;interferon-beta_production;cellular_response_to_interferon-gamma;response_to_interferon-gamma;negative_regulation_of_type_I_interferon...;interferon-gamma_production			0	12	0.321	5623.76	0.076	3.112	0.00021
896	11034	DSTN	P60981;V9HWA6	5	101828	0.0135579	0.440001	3					GO:0032535	regulation_of_cellular_component_size			0	6	0.281	199.764	0.2	3.556	0.000116
897	5528	PPP2R5D	Q14738;A0A024RD11	5	481936	0.0642437	0.583488	1	DOID:1059	ID							0	15	0.317	3586.86	0.124	3.15	0.000246
898	2670	GFAP	P14136;A7REI1;K7EMP8;A0A1X7SBR3	27	1133609	0.151141	0.307999	3	DOID:10652;DOID:3312;DOID:14330;DOID:5419;DOID:1826;DOID:9255;DOID:2377	AD;BD;PD;SCH;Epi;FTD;MS							0	24	0.338	3552.3	0.123	2.958	0.000338
899	56341	PRMT8	Q9NR22;Q59GT2	11	200086	0.0266602	0.286069	3			GO:0042054;GO:0008276;GO:0008757;GO:0016741;GO:0008168	histone_methyltransferase_activity;protein_methyltransferase_activity;S-adenosylmethionine-dependent_methyltra...;transferase_activity,_transferring_one-c...;methyltransferase_activity	GO:0016571;GO:0043414	histone_methylation;macromolecule_methylation			0	10	0.293	569.729	0.133	3.408	0.000174
900	11135	CDC42EP1	Q00587	88	1271209	0.16949	0.367732	3					GO:0031346;GO:0032535	positive_regulation_of_cell_projection_o...;regulation_of_cellular_component_size			0	7	0.32	788.926	0.286	3.128	0.000128
901	1731	SEPTIN1	J3KNL2;Q8WYJ6	7	712811	0.0950299	0.544274	1			GO:0003924	GTPase_activity			GO:0045202;GO:0098793;GO:0008021	synapse;presynapse;synaptic_vesicle	0	20	0.328	6538.66	0.121	3.046	0.00032
902	10521	DDX17	A0A1W2PQ51;Q59F66;Q92841	11	981125	0.130808	0.395005	3			GO:0005524;GO:0003723;GO:0016887	ATP_binding;RNA_binding;ATPase_activity	GO:0006364;GO:0009755;GO:0016458	rRNA_processing;hormone-mediated_signaling_pathway;gene_silencing	GO:0005730	nucleolus	0	16	0.339	2492.13	0.158	2.95	0.000248
903	81628	TSC22D4	B4DKI8;Q9Y3Q8	27	839930	0.111981	0.467964	3			GO:0003700	DNA-binding_transcription_factor_activit...					0	25	0.337	14831.9	0.053	2.969	0.000409
904	10320	IKZF1	Q13422;R9R4D9;C9JTB0	27	736924	0.0982453	0.27412	3			GO:0044212;GO:0003700	transcription_regulatory_region_DNA_bind...;DNA-binding_transcription_factor_activit...					0	33	0.325	8527.37	0.019	3.078	0.000502
905	153733	CCDC112	Q8NEF3	27	689655	0.0919421	0.359257	3									0	13	0.316	1889.55	0.154	3.163	0.000204
906	1602	DACH1	A0A087WY66;Q9UI36;A0A087WZA7;A0A087WZP2	68	434142	0.0578706	0.379597	3			GO:0044212;GO:0001012;GO:0003700	transcription_regulatory_region_DNA_bind...;RNA_polymerase_II_regulatory_region_DNA_...;DNA-binding_transcription_factor_activit...					0	7	0.315	775.828	0	3.173	0.000131
907	5372	PMM1	A0A024R1U5;Q92871	93	48239	0.00641206	0.347735	3									0	3	0.269	80.794	0	3.712	8.2e-05
908	66036	MTMR9	Q96QG7	27	440796	0.0587579	0.503754	1					GO:0030258	lipid_modification			0	13	0.318	8139.19	0.026	3.144	0.00025
909	23710	GABARAPL1	A0A024RAP5;Q9H0R8	85	451553	0.0601923	0.692111	1					GO:0031668	cellular_response_to_extracellular_stimu...	GO:0005776	autophagosome	0	21	0.318	5533.47	0.014	3.147	0.000343
910	11020	IFT27	Q9BW83	42	443048	0.0590581	0.39091	3			GO:0003924	GTPase_activity	GO:0042490	mechanoreceptor_differentiation			0	6	0.301	736.378	0.133	3.317	0.000116
911	5635	PRPSAP1	B4DP31;Q14558	25	72038	0.00958556	0.295384	3					GO:0009165	nucleotide_biosynthetic_process			0	4	0.269	2173.22	0.5	3.718	0.000127
912	55198	APPL2	Q8NEU8	89	615258	0.0820216	0.587617	1	DOID:1059	ID			GO:0030258;GO:0032869;GO:0002218;GO:0050768;GO:0002431;GO:0002758;GO:0010721;GO:0002757;GO:0002224;GO:0009755	lipid_modification;cellular_response_to_insulin_stimulus;activation_of_innate_immune_response;negative_regulation_of_neurogenesis;Fc_receptor_mediated_stimulatory_signali...;innate_immune_response-activating_signal...;negative_regulation_of_cell_development;immune_response-activating_signal_transd...;toll-like_receptor_signaling_pathway;hormone-mediated_signaling_pathway			0	16	0.323	6621.1	0.05	3.099	0.00027
913	10900	RUNDC3A	Q59EK9	27	261844	0.0348954	0.485904	3									0	10	0.307	2891.86	0	3.258	0.000194
914	51421	AMOTL2	Q9Y2J4	27	1159008	0.154528	0.233579	3									0	38	0.337	21263.8	0.08	2.966	0.000569
915	541468	LURAP1	Q96LR2	27	296241	0.0394821	0.170647	3	DOID:1059	ID							0	10	0.304	823.552	0.044	3.285	0.00017
916	127703	C1orf216	Q8TAB5	27	1113345	0.148439	0.201869	3									0	35	0.328	6620.48	0.091	3.045	0.000492
917	55885	LMO3	A0A024RAT1;Q8TAP4;Q9NYC6	27	1032888	0.137711	0.295518	3					GO:0000165;GO:0009755	MAPK_cascade;hormone-mediated_signaling_pathway			0	35	0.332	11123.3	0.049	3.011	0.000528
918	389	RHOC	A0A024R0I3;P08134	93	258940	0.0345081	0.36478	3	DOID:10763	HTN	GO:0003924	GTPase_activity	GO:0034330;GO:0034329;GO:0045216;GO:0043297	cell_junction_organization;cell_junction_assembly;cell-cell_junction_organization;apical_junction_assembly			0	5	0.293	486.922	0.1	3.418	0.000105
919	27095	TRAPPC3	A0A087WWM0;O43617;A0A087WYS5	93	257709	0.034344	0.240915	3			GO:0017112	Rab_guanyl-nucleotide_exchange_factor_ac...					0	7	0.287	2497.95	0.095	3.488	0.000158
920	4698	NDUFA5	A0A087X1G1;Q16718;A0A087WXR5;A0A024R745	19	905724	0.120754	0.38493	3	DOID:12849;DOID:0060041	AUT;ASD							0	16	0.323	6079.84	0.15	3.095	0.000283
921	10428	CFDP1	Q9UEE9;A0A0H5APX3;A0A0H5AUJ9	11	851878	0.113574	0.24917	3									0	6	0.325	1001.94	0.133	3.076	0.000116
922	1525	CXADR	P78310	88	1379624	0.183947	0.380937	3					GO:0034330;GO:0045216;GO:0086065	cell_junction_organization;cell-cell_junction_organization;cell_communication_involved_in_cardiac_c...	GO:0033267;GO:0030427;GO:0030426	axon_part;site_of_polarized_growth;growth_cone	0	9	0.334	2710.66	0.111	2.997	0.000157
923	140735	DYNLL2	Q96FJ2	42	495160	0.0660071	0.610056	1			GO:0016887	ATPase_activity			GO:0045202;GO:0098794;GO:0014069;GO:0099572	synapse;postsynapse;postsynaptic_density;postsynaptic_specialization	0	13	0.316	2655.15	0.013	3.16	0.000212
924	2954	GSTZ1	O43708;A0A0C4DFM0;A0A0A0MR33	55	442870	0.0590344	0.413355	3	DOID:1059	ID			GO:0009165	nucleotide_biosynthetic_process			0	7	0.313	1666.22	0.048	3.199	0.000134
925	23157	SEPTIN6	Q14141;Q541S4;Q548C9;B1AMS2	93	1382850	0.184377	0.483274	3			GO:0003924	GTPase_activity			GO:0045202;GO:0098793;GO:0033267;GO:0008021	synapse;presynapse;axon_part;synaptic_vesicle	0	15	0.334	4084.95	0.181	2.996	0.000246
926	6271	S100A1	A0A0S2Z4H2;P23297	16	192138	0.0256004	0.267411	3					GO:0002218;GO:0002758;GO:0002757;GO:0002224	activation_of_innate_immune_response;innate_immune_response-activating_signal...;immune_response-activating_signal_transd...;toll-like_receptor_signaling_pathway			0	10	0.295	838.639	0.089	3.391	0.000184
927	3853	KRT6A	A0A0S2Z428;P02538	27	1202161	0.160283	0.223018	3									0	24	0.334	8343.49	0.17	2.996	0.000345
928	10921	RNPS1	D3DU92;Q15287;H3BMS0	11	571586	0.0761981	0.475014	3			GO:0003723	RNA_binding					0	17	0.321	8010.89	0.096	3.111	0.000302
929	56243	KIAA1217	Q5T5P2;B7ZM29	27	1015129	0.135343	0.447918	3									0	18	0.328	2535.73	0.098	3.047	0.000261
930	5152	PDE9A	A0A0S2Z4A3;O76083;A0A0S2Z475;A0A0S2Z4T6	27	363101	0.0483976	0.429493	3					GO:0010611	regulation_of_cardiac_muscle_hypertrophy			0	10	0.315	1936.18	0.044	3.17	0.00018
931	26276	VPS33B	B7Z1N4;F5H008;Q9H267;A0A0S2Z577	49	383234	0.0510822	0.353923	3					GO:0061025;GO:0018205	membrane_fusion;peptidyl-lysine_modification			0	6	0.301	5293.15	0.067	3.322	0.000144
932	10982	MAPRE2	Q15555;A0A024RC33	43	775487	0.103387	0.561497	1					GO:0034330	cell_junction_organization			0	14	0.332	4478.01	0.143	3.015	0.000229
933	1315	COPB1	P53618	89	683665	0.0911434	0.615729	1									0	20	0.331	6501.16	0.047	3.022	0.00033
934	285527	FRYL	B3KXG5;O94915;Q6ZR29	48	88796	0.0118202	0.466212	3									0	5	0.274	361.619	0	3.654	0.000104
935	1454	CSNK1E	P49674;Q5U045	48	1298681	0.173153	0.674969	1	DOID:3312;DOID:5419	BD;SCH	GO:0005524;GO:0003723;GO:0004674	ATP_binding;RNA_binding;protein_serine/threonine_kinase_activity					0	32	0.347	18761.2	0.052	2.879	0.000497
936	10007	GNPDA1	P46926	67	242130	0.0322666	0.196522	3	DOID:2377	MS							0	2	0.292	81.506	0	3.427	6e-05
937	664	BNIP3	Q12983;Q6NVY4	49	328937	0.0438419	0.403632	3					GO:0006979;GO:0055074	response_to_oxidative_stress;calcium_ion_homeostasis	GO:0045202;GO:0098794;GO:0014069;GO:0099572	synapse;postsynapse;postsynaptic_density;postsynaptic_specialization	0	17	0.302	7833.81	0.066	3.312	0.000323
938	57596	BEGAIN	Q9BUH8	27	349531	0.0465881	0.0777389	0									1	10	0.306	184.923	0	3.273	0.000156
939	57142	RTN4	Q9NQC3	49	908877	0.121174	0.490735	3	DOID:10652;DOID:3312;DOID:5419;DOID:1826;DOID:2377	AD;BD;SCH;Epi;MS	GO:0003723	RNA_binding	GO:0032535;GO:0050770;GO:0031345;GO:0008361;GO:0061387;GO:0002218;GO:0050768;GO:0002758;GO:0010721;GO:0050771;GO:0002757;GO:0002224;GO:0043491	regulation_of_cellular_component_size;regulation_of_axonogenesis;negative_regulation_of_cell_projection_o...;regulation_of_cell_size;regulation_of_extent_of_cell_growth;activation_of_innate_immune_response;negative_regulation_of_neurogenesis;innate_immune_response-activating_signal...;negative_regulation_of_cell_development;negative_regulation_of_axonogenesis;immune_response-activating_signal_tra…	GO:0045202;GO:0098794;GO:0014069;GO:0099572	synapse;postsynapse;postsynaptic_density;postsynaptic_specialization	0	20	0.333	12969.2	0.074	3.005	0.000347
940	1995	ELAVL3	Q14576	2	490038	0.0653241	0.315866	3			GO:0003723	RNA_binding					0	7	0.309	592.974	0.429	3.237	0.000127
941	1996	ELAVL4	P26378;A0A0R4J2E6;B1APY9;B1APY8	18	249769	0.0332852	0.196522	3	DOID:10652;DOID:14330	AD;PD	GO:0003723	RNA_binding					0	2	0.292	193.944	0	3.42	6.1e-05
942	55577	NAGK	C9JEV6;Q9UJ70	11	387530	0.0516551	0.59911	1			GO:0005524	ATP_binding					0	11	0.313	2368.44	0.036	3.196	0.000194
943	6990	DYNLT3	P51808	42	129519	0.0172504	0.419066	3									0	5	0.277	310.246	0.1	3.612	0.000105
944	5932	RBBP8	A0A024RC34;Q99708	5	533805	0.0711602	0.532541	1	DOID:1059	ID							0	13	0.322	1954.85	0.077	3.103	0.000208
945	27316	RBMX	P38159	11	924558	0.123265	0.538752	1	DOID:1059	ID	GO:0003723;GO:0044212;GO:0001012	RNA_binding;transcription_regulatory_region_DNA_bind...;RNA_polymerase_II_regulatory_region_DNA_...					0	19	0.337	7304.18	0.152	2.968	0.000305
946	1780	DYNC1I1	A4D1I7;O14576;Q8N542	42	1279102	0.170542	0.636875	1	DOID:10652	AD	GO:0016887	ATPase_activity					0	55	0.339	27746.8	0.061	2.949	0.000845
947	7360	UGP2	A0A140VKE1;Q16851	25	316486	0.0421816	0.466212	3									0	5	0.307	894.672	0.1	3.255	0.000105
948	10127	ZNF263	O14978;D3DUC1	27	63024	0.00838358	0.142952	3			GO:0003700	DNA-binding_transcription_factor_activit...					0	4	0.27	120.464	0	3.707	9.1e-05
949	22978	NT5C2	A8K6K2;P49902	19	143821	0.0191575	0.347735	3	DOID:3312;DOID:12849;DOID:5419;DOID:0060041;DOID:1059	BD;AUT;SCH;ASD;ID							0	3	0.289	46.66	0	3.463	7.2e-05
950	443	ASPA	P45381;Q6FH48	16	24393	0.0032323	0	0					GO:0042552	myelination			0	1	0.254	0		3.94	4.6e-05
951	54472	TOLLIP	B3KR28;Q9H0E2;E9PNS3;F2Z2Y8;Q8N8J5;Q6FIE9	11	462425	0.061642	0.670139	1	DOID:10652;DOID:12858	AD;HD	GO:0070851	growth_factor_receptor_binding	GO:0018205	peptidyl-lysine_modification			0	22	0.315	5413.96	0.069	3.175	0.00036
952	5631	PRPS1	B7ZB02;P60891	25	45632	0.00606443	0.295384	3			GO:0005524	ATP_binding	GO:0009165;GO:0009112	nucleotide_biosynthetic_process;nucleobase_metabolic_process			0	4	0.266	1953.99	0.5	3.764	0.000128
953	1488	CTBP2	P56545;Q5SQP8	5	687266	0.0916236	0.576822	1			GO:0051427	hormone_receptor_binding	GO:0099537;GO:0099536;GO:0007268;GO:0050808;GO:0099003;GO:0099504;GO:0099643;GO:0007269;GO:0016079	trans-synaptic_signaling;synaptic_signaling;chemical_synaptic_transmission;synapse_organization;vesicle-mediated_transport_in_synapse;synaptic_vesicle_cycle;signal_release_from_synapse;neurotransmitter_secretion;synaptic_vesicle_exocytosis	GO:0045202;GO:0098793;GO:0048786;GO:0098982	synapse;presynapse;presynaptic_active_zone;GABA-ergic_synapse	0	34	0.332	21377.4	0.027	3.015	0.000576
954	23237	ARC	Q7LC44	27	480131	0.064003	0.369634	3	DOID:10652;DOID:3312;DOID:5419	AD;BD;SCH	GO:0003723	RNA_binding	GO:0099537;GO:0099536;GO:0007268;GO:0050804;GO:0050808;GO:0099003;GO:0050807;GO:0099072;GO:0048168;GO:0099601	trans-synaptic_signaling;synaptic_signaling;chemical_synaptic_transmission;modulation_of_chemical_synaptic_transmis...;synapse_organization;vesicle-mediated_transport_in_synapse;regulation_of_synapse_organization;regulation_of_postsynaptic_membrane_neur...;regulation_of_neuronal_synaptic_plastici...;regulation_of_neurotransmitter_receptor_...	GO:0045202;GO:0098794;GO:0014069;GO:0099572;GO:0097060;GO:0045211;GO:0043197;GO:0098839;GO:0099634;GO:0098845	synapse;postsynapse;postsynaptic_density;postsynaptic_specialization;synaptic_membrane;postsynaptic_membrane;dendritic_spine;postsynaptic_density_membrane;postsynaptic_specialization_membrane;postsynaptic_endosome	0	5	0.306	945.681	0.1	3.27	0.000111
955	10456	HAX1	A0A0S2Z565;O00165;A0A0S2Z591	19	771924	0.102912	0.639434	1					GO:0032535;GO:0043491	regulation_of_cellular_component_size;protein_kinase_B_signaling			0	24	0.327	13829.9	0.054	3.056	0.000396
956	339965	CCDC158	Q5M9N0	19	227901	0.0303692	0.553937	1									0	8	0.303	2084.9	0	3.301	0.000148
957	1153	CIRBP	Q14011;Q53XX5;K7EPM4;D6W5Y5;K7EQR7	11	617563	0.082329	0.257903	3			GO:0003723;GO:0019843	RNA_binding;rRNA_binding			GO:0005730	nucleolus	0	13	0.321	2374.51	0.205	3.112	0.000214
958	10016	PDCD6	O75340;Q53FC3;A0A087WZ38;A0A024QZ42	28	153578	0.0204586	0.541648	1					GO:0031929;GO:0043491	TOR_signaling;protein_kinase_B_signaling			0	10	0.292	596.493	0.044	3.422	0.000175
959	23204	ARL6IP1	Q15041;A0A024QYV7	85	695470	0.0927175	0.601664	1					GO:0001504	neurotransmitter_uptake			0	34	0.331	27166.9	0.027	3.024	0.000617
960	445	ASS1	P00966;Q5T6L4	43	182722	0.0243448	0.286158	3			GO:0005524;GO:0003723	ATP_binding;RNA_binding	GO:0051591;GO:0071346;GO:0034341	response_to_cAMP;cellular_response_to_interferon-gamma;response_to_interferon-gamma			0	3	0.285	47.142	0	3.504	7.1e-05
961	26353	HSPB8	Q9UJY1	16	181202	0.0241421	0.191278	3	DOID:10652	AD							0	4	0.29	54.79	0.5	3.452	8.6e-05
962	51760	SYT17	H3BN78;H3BRH9;Q9BSW7	27	677674	0.0903445	0.114979	3					GO:0099537;GO:0099536;GO:0007268;GO:0099003;GO:0099504;GO:0031346;GO:0099643;GO:0007269;GO:0016079;GO:0048488;GO:0048791	trans-synaptic_signaling;synaptic_signaling;chemical_synaptic_transmission;vesicle-mediated_transport_in_synapse;synaptic_vesicle_cycle;positive_regulation_of_cell_projection_o...;signal_release_from_synapse;neurotransmitter_secretion;synaptic_vesicle_exocytosis;synaptic_vesicle_endocytosis;calcium_ion-regulated_exocytosis_of_neur...	GO:0045202;GO:0098793	synapse;presynapse	0	17	0.315	2473.34	0.081	3.172	0.000261
963	57120	GOPC	Q9HD26	93	1431770	0.1909	0.682499	1							GO:0045202;GO:0098794;GO:0014069;GO:0099572;GO:0097060;GO:0045211	synapse;postsynapse;postsynaptic_density;postsynaptic_specialization;synaptic_membrane;postsynaptic_membrane	0	33	0.343	36706.7	0.015	2.913	0.000609
964	5706	PSMC6	A0A087X2I1;P62333	11	557159	0.0742744	0.428635	3			GO:0005524;GO:0016887	ATP_binding;ATPase_activity	GO:0000165;GO:0050852;GO:0002218;GO:0002758;GO:0002757	MAPK_cascade;T_cell_receptor_signaling_pathway;activation_of_innate_immune_response;innate_immune_response-activating_signal...;immune_response-activating_signal_transd...			0	11	0.319	1664.19	0.091	3.133	0.000186
965	2107	ETF1	P62495;B7Z7P8	16	186928	0.0249056	0.22282	3	DOID:5419	SCH	GO:0003723;GO:0008135;GO:0043021;GO:0043022	RNA_binding;translation_factor_activity,_RNA_binding;ribonucleoprotein_complex_binding;ribosome_binding	GO:0043414	macromolecule_methylation			0	8	0.284	2457.46	0.107	3.518	0.00016
966	3875	KRT18	A0A024RAY2;P05783	27	1613504	0.215133	0.447481	3	DOID:10763	HTN	GO:0003723	RNA_binding			GO:0005730	nucleolus	0	41	0.352	24926.7	0.078	2.842	0.000605
967	5725	PTBP1	P26599	11	541306	0.0721604	0.0996958	0	DOID:2377	MS	GO:0003723	RNA_binding	GO:0019722	calcium-mediated_signaling	GO:0005730	nucleolus	0	15	0.318	3633.21	0.267	3.142	0.000258
968	2752	GLUL	A8YXX4;P15104	15	119111	0.0158625	0.466212	3	DOID:10652;DOID:5419;DOID:1826	AD;SCH;Epi	GO:0005524	ATP_binding	GO:0099537;GO:0099536;GO:0007268;GO:0050804;GO:0031668;GO:0001504	trans-synaptic_signaling;synaptic_signaling;chemical_synaptic_transmission;modulation_of_chemical_synaptic_transmis...;cellular_response_to_extracellular_stimu...;neurotransmitter_uptake	GO:0045202;GO:0098793;GO:0033267	synapse;presynapse;axon_part	1	5	0.285	800.831	0	3.504	0.000119
969	2580	GAK	B4DS37;O14976	16	257250	0.0342828	0.421496	3	DOID:14330	PD	GO:0005524;GO:0004674	ATP_binding;protein_serine/threonine_kinase_activity	GO:0099003;GO:0099504;GO:0048488;GO:0031345;GO:0050768;GO:0010721	vesicle-mediated_transport_in_synapse;synaptic_vesicle_cycle;synaptic_vesicle_endocytosis;negative_regulation_of_cell_projection_o...;negative_regulation_of_neurogenesis;negative_regulation_of_cell_development	GO:0045202;GO:0098793	synapse;presynapse	0	6	0.299	521.128	0	3.347	0.000116
970	23636	NUP62	A0A024QZF1;P37198	27	709514	0.0945902	0.191704	3			GO:0051427	hormone_receptor_binding	GO:0019083;GO:0009165;GO:0000165;GO:0018205;GO:0009755;GO:0016458	viral_transcription;nucleotide_biosynthetic_process;MAPK_cascade;peptidyl-lysine_modification;hormone-mediated_signaling_pathway;gene_silencing			0	27	0.321	6092.9	0.083	3.114	0.000413
971	84864	RIOX2	Q8IUF8	25	3358	0.000427373	0	0							GO:0005730	nucleolus	0	1	0.218	0		4.58	5.4e-05
972	1453	CSNK1D	P48730;H7BYT1	48	1158929	0.154518	0.704531	1	DOID:10652	AD	GO:0005524;GO:0004674	ATP_binding;protein_serine/threonine_kinase_activity					0	27	0.342	10644.9	0.051	2.926	0.00041
973	9093	DNAJA3	B3KM81;Q96EY1;Q53G26;Q59E88	15	1280147	0.170682	0.634575	1			GO:0005524	ATP_binding	GO:0050808	synapse_organization	GO:0045202;GO:0098794;GO:0097060;GO:0045211	synapse;postsynapse;synaptic_membrane;postsynaptic_membrane	0	17	0.353	17044.6	0.051	2.829	0.000304
974	140576	S100A16	Q96FQ6	68	77757	0.0103482	0.196522	3			GO:0003723	RNA_binding			GO:0005730	nucleolus	0	2	0.27	50.123	0	3.707	6.7e-05
975	54906	TASOR2	Q5VWN6	27	583344	0.077766	0.39794	3									0	17	0.327	8898.18	0.022	3.059	0.00029
976	95	ACY1	Q03154;V9HWA0	28	59483	0.0079114	0.347735	3									0	3	0.273	105.344	0	3.667	7.6e-05
977	8440	NCK2	A0A0S2Z4M6;O43639;E7ERP6	55	1550842	0.206778	0.664135	1	DOID:10652	AD			GO:0032535	regulation_of_cellular_component_size	GO:0045202;GO:0098794;GO:0014069;GO:0099572	synapse;postsynapse;postsynaptic_density;postsynaptic_specialization	0	50	0.35	19216.8	0.034	2.859	0.000741
978	5700	PSMC1	P62191;Q53XL8	27	524376	0.0699029	0.592488	1	DOID:14330	PD	GO:0005524;GO:0003723;GO:0016887	ATP_binding;RNA_binding;ATPase_activity	GO:0000165;GO:0050852;GO:0002218;GO:0002758;GO:0002757	MAPK_cascade;T_cell_receptor_signaling_pathway;activation_of_innate_immune_response;innate_immune_response-activating_signal...;immune_response-activating_signal_transd...			0	13	0.324	2323.2	0.064	3.086	0.000213
979	9513	FXR2	P51116	27	1655553	0.22074	0.588479	1			GO:0003723	RNA_binding			GO:0045202;GO:0098794;GO:0014069;GO:0099572;GO:0043197;GO:0022625	synapse;postsynapse;postsynaptic_density;postsynaptic_specialization;dendritic_spine;cytosolic_large_ribosomal_subunit	0	56	0.354	30193.2	0.042	2.827	0.000825
980	4830	NME1	P15531	89	231009	0.0307837	0.565742	1	DOID:10652	AD	GO:0005524;GO:0003723;GO:0043021;GO:0044212;GO:0001012	ATP_binding;RNA_binding;ribonucleoprotein_complex_binding;transcription_regulatory_region_DNA_bind...;RNA_polymerase_II_regulatory_region_DNA_...	GO:0031346;GO:0009165;GO:0051591	positive_regulation_of_cell_projection_o...;nucleotide_biosynthetic_process;response_to_cAMP			0	12	0.303	2817.76	0.076	3.305	0.00022
981	5701	PSMC2	B7Z571;P35998;A0A140VK70	43	323537	0.0431219	0.532356	1			GO:0005524;GO:0016887	ATP_binding;ATPase_activity	GO:0000165;GO:0050852;GO:0002218;GO:0002758;GO:0002757	MAPK_cascade;T_cell_receptor_signaling_pathway;activation_of_innate_immune_response;innate_immune_response-activating_signal...;immune_response-activating_signal_transd...	GO:0045202;GO:0098794;GO:0043197	synapse;postsynapse;dendritic_spine	0	8	0.303	951.394	0.107	3.299	0.000145
982	11216	AKAP10	E7EMD6;A0A0S2Z4Z7;O43572	74	55656	0.00740109	0.191278	3									0	4	0.269	51.314	0	3.719	9e-05
983	216	ALDH1A1	P00352;V9HW83	20	6701	0.000873148	0	0	DOID:3312;DOID:14330;DOID:5419	BD;PD;SCH							0	1	0.23	0		4.344	5e-05
984	8027	STAM	B4DZT2;Q92783	15	510917	0.0681082	0.566809	1									0	14	0.316	2313.44	0.198	3.164	0.000224
985	8379	MAD1L1	Q9Y6D9	27	719339	0.0959004	0.119244	3	DOID:3312;DOID:12849;DOID:5419;DOID:0060041	BD;AUT;SCH;ASD							0	23	0.32	7749.81	0.055	3.127	0.000361
986	6921	ELOC	A0A024R7Y5;Q15369	72	147559	0.019656	0.416968	3									0	8	0.284	3393.98	0.214	3.52	0.000192
987	10670	RRAGA	Q7L523	49	91429	0.0121713	0.286158	3			GO:0003924	GTPase_activity	GO:0031668;GO:0031929	cellular_response_to_extracellular_stimu...;TOR_signaling			0	3	0.265	32.201	0.667	3.769	7.5e-05
988	51160	VPS28	Q548N1;Q9UK41;A0A0S2Z5H5	27	577791	0.0770255	0.132951	3									0	17	0.316	2025.92	0.103	3.168	0.000261
989	6717	SRI	P30626;B4DHQ6;C9J0K6	24	567932	0.0757109	0.466212	3	DOID:2377	MS			GO:0086065;GO:0019722;GO:0055074	cell_communication_involved_in_cardiac_c...;calcium-mediated_signaling;calcium_ion_homeostasis	GO:0045202;GO:0098794;GO:0098793;GO:0033267;GO:0043197	synapse;postsynapse;presynapse;axon_part;dendritic_spine	0	5	0.312	2405.94	0	3.202	0.000108
990	2941	GSTA4	A0A024RD58;O15217	3	455	4.02704e-05	0	0	DOID:14330;DOID:1826	PD;Epi							0	1	0.191	0		5.227	8.1e-05
991	8829	NRP1	O14786;Q68DN3;A8K9V7;Q59F20;Q6X907;Q6AWA9	52	120488	0.0160462	0.361124	3					GO:0050808;GO:0031346;GO:0032535;GO:0034330;GO:0034329;GO:0050770;GO:0007411;GO:0031345;GO:0008361;GO:0000165;GO:0061387;GO:0050768;GO:0010721;GO:0050771;GO:0048846;GO:0050922	synapse_organization;positive_regulation_of_cell_projection_o...;regulation_of_cellular_component_size;cell_junction_organization;cell_junction_assembly;regulation_of_axonogenesis;axon_guidance;negative_regulation_of_cell_projection_o...;regulation_of_cell_size;MAPK_cascade;regulation_of_extent_of_cell_growth;negative_regulation_of_neurogenesis;negative_regulation_of_cell_development;negative_reg…	GO:0045202;GO:0098794;GO:0097060;GO:0033267;GO:0045211;GO:0030427;GO:0030426;GO:0098936;GO:0099055	synapse;postsynapse;synaptic_membrane;axon_part;postsynaptic_membrane;site_of_polarized_growth;growth_cone;intrinsic_component_of_postsynaptic_memb...;integral_component_of_postsynaptic_membr...	0	11	0.288	2213.82	0.109	3.474	0.000221
992	8615	USO1	O60763;A0A024RDG1	31	216189	0.0288075	0.404426	3			GO:0003723	RNA_binding	GO:0061025;GO:0032869	membrane_fusion;cellular_response_to_insulin_stimulus	GO:0005730	nucleolus	0	6	0.289	670.437	0	3.465	0.000124
993	56850	GRIPAP1	Q4V328	27	527631	0.0703369	0.572133	1					GO:0050808;GO:0099504;GO:0050807;GO:0098693;GO:0099072;GO:0098877;GO:0099637	synapse_organization;synaptic_vesicle_cycle;regulation_of_synapse_organization;regulation_of_synaptic_vesicle_cycle;regulation_of_postsynaptic_membrane_neur...;neurotransmitter_receptor_transport_to_p...;neurotransmitter_receptor_transport	GO:0045202;GO:0098794;GO:0072562;GO:0098845	synapse;postsynapse;blood_microparticle;postsynaptic_endosome	0	16	0.32	2848.05	0.033	3.121	0.00025
994	9253	NUMBL	A0A0C4DGH3;Q9Y6R0;B7Z5W0;A8K033	88	1363380	0.18178	0.565421	1					GO:0034330	cell_junction_organization			0	11	0.332	3193.98	0.145	3.011	0.000189
995	80725	SRCIN1	Q9C0H9	49	109038	0.0145193	0.347735	3					GO:0050808;GO:0050807	synapse_organization;regulation_of_synapse_organization	GO:0045202;GO:0098794;GO:0014069;GO:0099572;GO:0097060;GO:0045211	synapse;postsynapse;postsynaptic_density;postsynaptic_specialization;synaptic_membrane;postsynaptic_membrane	0	3	0.279	99.338	0.333	3.585	7.6e-05
996	25758	KIAA1549L	Q12914;Q6ZVL6	56	249400	0.033236	0.347735	3	DOID:3312	BD							0	3	0.299	288.462	0	3.341	7.5e-05
997	23266	ADGRL2	O95490	92	222410	0.029637	0.466212	3			GO:0004930	G_protein-coupled_receptor_activity	GO:0019933	cAMP-mediated_signaling			0	5	0.289	368.521	0.1	3.465	0.000106
998	50944	SHANK1	Q9Y566;H9KV90	53	680020	0.0906573	0.62076	1	DOID:5419;DOID:1059	SCH;ID	GO:0001664	G_protein-coupled_receptor_binding	GO:0099537;GO:0099536;GO:0007268;GO:0050804;GO:0050808;GO:0031346;GO:0007416;GO:0060078;GO:0099565;GO:0099601;GO:0031644;GO:0060074	trans-synaptic_signaling;synaptic_signaling;chemical_synaptic_transmission;modulation_of_chemical_synaptic_transmis...;synapse_organization;positive_regulation_of_cell_projection_o...;synapse_assembly;regulation_of_postsynaptic_membrane_pote...;chemical_synaptic_transmission,_postsyna...;regulation_of_neurotransmitter_receptor_...;regulation_of_neurological_system_proces...;synapse_maturation	GO:0045202;GO:0098794;GO:0014069;GO:0099572;GO:0097060;GO:0045211;GO:0043197;GO:0034702	synapse;postsynapse;postsynaptic_density;postsynaptic_specialization;synaptic_membrane;postsynaptic_membrane;dendritic_spine;ion_channel_complex	0	25	0.321	8120.03	0.04	3.118	0.000399
999	22941	SHANK2	Q9UPX8;A6NHU9;C0SPH0	55	747812	0.0996971	0.474951	3	DOID:12849;DOID:0060041;DOID:1059	AUT;ASD;ID			GO:0099537;GO:0099536;GO:0007268;GO:0050804;GO:0050808;GO:0031346;GO:0007416;GO:0060078;GO:0099565;GO:0099601;GO:0031644	trans-synaptic_signaling;synaptic_signaling;chemical_synaptic_transmission;modulation_of_chemical_synaptic_transmis...;synapse_organization;positive_regulation_of_cell_projection_o...;synapse_assembly;regulation_of_postsynaptic_membrane_pote...;chemical_synaptic_transmission,_postsyna...;regulation_of_neurotransmitter_receptor_...;regulation_of_neurological_system_proces...	GO:0045202;GO:0098794;GO:0014069;GO:0099572;GO:0097060;GO:0033267;GO:0045211;GO:0043197;GO:0030427;GO:0030426;GO:0034702;GO:0001917	synapse;postsynapse;postsynaptic_density;postsynaptic_specialization;synaptic_membrane;axon_part;postsynaptic_membrane;dendritic_spine;site_of_polarized_growth;growth_cone;ion_channel_complex;photoreceptor_inner_segment	0	20	0.318	2028.04	0.153	3.147	0.000313
1000	2917	GRM7	B2R693;Q14831;Q59G95;B9EGG9	67	167940	0.0223737	0.40364	3	DOID:3312;DOID:12849;DOID:5419;DOID:0060041	BD;AUT;SCH;ASD	GO:0004930	G_protein-coupled_receptor_activity	GO:0099537;GO:0099536;GO:0007268;GO:0050804	trans-synaptic_signaling;synaptic_signaling;chemical_synaptic_transmission;modulation_of_chemical_synaptic_transmis...	GO:0045202;GO:0098794;GO:0098793;GO:0097060;GO:0045211;GO:0042734;GO:0048786	synapse;postsynapse;presynapse;synaptic_membrane;postsynaptic_membrane;presynaptic_membrane;presynaptic_active_zone	0	4	0.285	284.355	0.167	3.511	8.9e-05
1001	6513	SLC2A1	P11166;Q59GX2	89	248023	0.0330524	0.503346	1	DOID:10652;DOID:5419;DOID:1826	AD;SCH;Epi			GO:0031668	cellular_response_to_extracellular_stimu...	GO:0072562	blood_microparticle	0	6	0.291	598.853	0.067	3.433	0.000114
1002	87	ACTN1	A0A024R694;P12814	2	921088	0.122803	0.692645	1	DOID:2377	MS	GO:0003723	RNA_binding	GO:0050808;GO:0034330;GO:0034329	synapse_organization;cell_junction_organization;cell_junction_assembly	GO:0045202	synapse	0	30	0.34	12339.5	0.037	2.941	0.000462
1003	4624	MYH6	P13533	52	19100	0.0025265	0	0			GO:0005524;GO:0016887;GO:0004722	ATP_binding;ATPase_activity;protein_serine/threonine_phosphatase_act...					0	1	0.243	0		4.111	4.6e-05
1004	26058	GIGYF2	Q6Y7W6	43	522347	0.0696323	0.535257	1	DOID:3312;DOID:12849;DOID:14330;DOID:5419;DOID:0060041	BD;AUT;PD;SCH;ASD	GO:0003723	RNA_binding	GO:0016458	gene_silencing			0	9	0.311	699.673	0.111	3.216	0.000154
1005	6531	SLC6A3	Q01959	68	175738	0.0234135	0.347735	3	DOID:10652;DOID:3312;DOID:12849;DOID:14330;DOID:5419;DOID:0060041;DOID:1059;DOID:12858	AD;BD;AUT;PD;SCH;ASD;ID;HD			GO:0001504;GO:0051591;GO:0042417	neurotransmitter_uptake;response_to_cAMP;dopamine_metabolic_process	GO:0045202;GO:0098794;GO:0098793;GO:0097060;GO:0045211;GO:0042734;GO:0098936;GO:0099055	synapse;postsynapse;presynapse;synaptic_membrane;postsynaptic_membrane;presynaptic_membrane;intrinsic_component_of_postsynaptic_memb...;integral_component_of_postsynaptic_membr...	0	3	0.283	97.07	0.333	3.528	7.2e-05
1006	5586	PKN2	Q16513	16	1626099	0.216813	0.702705	1			GO:0005524;GO:0003723;GO:0004674	ATP_binding;RNA_binding;protein_serine/threonine_kinase_activity	GO:0034330;GO:0034329;GO:0045216;GO:0043297	cell_junction_organization;cell_junction_assembly;cell-cell_junction_organization;apical_junction_assembly			0	24	0.357	17469.5	0.043	2.804	0.000365
1007	4137	MAPT	P10636;A0A024RA19;B3KTM0;A0A024RA17;A0A024R9Y0;A0A024R9Y1	67	3724119	0.496575	0.641515	1	DOID:10652;DOID:14330;DOID:5419;DOID:1826;DOID:12858;DOID:9255;DOID:2377	AD;PD;SCH;Epi;HD;FTD;MS	GO:0003723	RNA_binding	GO:0099537;GO:0099536;GO:0007268;GO:0050804;GO:0050808;GO:0031346;GO:0032535;GO:0050770;GO:0008088;GO:0098930;GO:0008361;GO:0061387;GO:0006979;GO:0019722	trans-synaptic_signaling;synaptic_signaling;chemical_synaptic_transmission;modulation_of_chemical_synaptic_transmis...;synapse_organization;positive_regulation_of_cell_projection_o...;regulation_of_cellular_component_size;regulation_of_axonogenesis;axo-dendritic_transport;axonal_transport;regulation_of_cell_size;regulation_of_extent_of_cell_growth;response_to_oxidative_stress;calcium-mediated_sig…	GO:0045202;GO:0098794;GO:0033267;GO:0043197;GO:0030427;GO:0030426	synapse;postsynapse;axon_part;dendritic_spine;site_of_polarized_growth;growth_cone	0	89	0.387	90273.1	0.051	2.586	0.001315
1008	202333	CMYA5	Q8N3K9	7	108162	0.0144025	0.295384	3	DOID:3312;DOID:5419	BD;SCH							0	4	0.283	190.297	0.333	3.538	9.1e-05
1009	5566	PRKACA	P17612;A0A024R7J0;A8K8B9	67	1885157	0.251357	0.639973	1	DOID:10652;DOID:12858;DOID:9255	AD;HD;FTD	GO:0005524;GO:0004674;GO:0004712	ATP_binding;protein_serine/threonine_kinase_activity;protein_serine/threonine/tyrosine_kinase...	GO:0099537;GO:0099536;GO:0007268;GO:0050804;GO:0034330;GO:0034329;GO:0045216;GO:0002218;GO:0086065;GO:0002758;GO:0019722;GO:0002757;GO:0055074;GO:0043297;GO:0010737;GO:0030278	trans-synaptic_signaling;synaptic_signaling;chemical_synaptic_transmission;modulation_of_chemical_synaptic_transmis...;cell_junction_organization;cell_junction_assembly;cell-cell_junction_organization;activation_of_innate_immune_response;cell_communication_involved_in_cardiac_c...;innate_immune_response-activating_signal...;calcium-mediated_signaling;immune_response-activating_signal_transd...;ca…	GO:0045202;GO:0098794;GO:0043197;GO:0034702	synapse;postsynapse;dendritic_spine;ion_channel_complex	0	51	0.357	34599.3	0.038	2.798	0.000779
1010	7163	TPD52	P55327	85	234296	0.031222	0.553937	1									0	8	0.294	1267.02	0.179	3.4	0.00015
1011	7165	TPD52L2	O43399;A0A087WZ51;A0A087WYR3;Q6FGS1;Q68E05	88	1201239	0.16016	0.541217	1			GO:0003723	RNA_binding					0	12	0.322	5760.12	0.167	3.101	0.00021
1012	6300	MAPK12	P53778;Q6N076	67	408936	0.0545095	0.531856	1			GO:0005524;GO:0004674;GO:0004707	ATP_binding;protein_serine/threonine_kinase_activity;MAP_kinase_activity	GO:0000165	MAPK_cascade			0	11	0.313	1102.08	0.091	3.199	0.000188
1013	6536	SLC6A9	P48067;B7Z3W8;B7Z589	88	1154352	0.153907	0.242421	3	DOID:5419;DOID:10763	SCH;HTN			GO:0099537;GO:0099536;GO:0007268;GO:0050804;GO:0099643;GO:0007269;GO:0001504	trans-synaptic_signaling;synaptic_signaling;chemical_synaptic_transmission;modulation_of_chemical_synaptic_transmis...;signal_release_from_synapse;neurotransmitter_secretion;neurotransmitter_uptake	GO:0045202;GO:0098794;GO:0014069;GO:0099572;GO:0098793;GO:0097060;GO:0045211;GO:0008021;GO:0042734;GO:0030672;GO:0098563;GO:0030285;GO:0098936;GO:0099055	synapse;postsynapse;postsynaptic_density;postsynaptic_specialization;presynapse;synaptic_membrane;postsynaptic_membrane;synaptic_vesicle;presynaptic_membrane;synaptic_vesicle_membrane;intrinsic_component_of_synaptic_vesicle_...;integral_component_of_synaptic_vesicle_m...;intrinsic_component_of_postsynaptic_memb...;integral_component_of_postsynaptic_membr...	0	5	0.319	1311.94	0.3	3.135	0.000103
1014	5831	PYCR1	E2QRB3;A0A024R8U9;P32322;J3QL32;Q8TBX0	19	604812	0.0806287	0.53004	1					GO:0006979	response_to_oxidative_stress			0	13	0.312	3265.18	0.115	3.206	0.000223
1015	2033	EP300	Q09472;Q7Z6C1	7	3070140	0.40937	0.669531	1	DOID:5419	SCH	GO:0003723;GO:0051427;GO:0044212;GO:0001012;GO:0003700	RNA_binding;hormone_receptor_binding;transcription_regulatory_region_DNA_bind...;RNA_polymerase_II_regulatory_region_DNA_...;DNA-binding_transcription_factor_activit...	GO:0031346;GO:0019083;GO:0002218;GO:0002758;GO:0002757;GO:0018205;GO:0032606;GO:0032479;GO:0032481;GO:0009755	positive_regulation_of_cell_projection_o...;viral_transcription;activation_of_innate_immune_response;innate_immune_response-activating_signal...;immune_response-activating_signal_transd...;peptidyl-lysine_modification;type_I_interferon_production;regulation_of_type_I_interferon_producti...;positive_regulation_of_type_I_interferon...;hormone-mediated_signaling_pathway			0	89	0.379	96612.7	0.038	2.637	0.001371
1016	6093	ROCK1	Q13464	57	1355072	0.180673	0.475914	3	DOID:10763;DOID:12858	HTN;HD	GO:0005524;GO:0004674	ATP_binding;protein_serine/threonine_kinase_activity	GO:0099003;GO:0099504;GO:0034330;GO:0034329;GO:0098693;GO:0048488;GO:0000165;GO:0045216;GO:0043297;GO:0010611	vesicle-mediated_transport_in_synapse;synaptic_vesicle_cycle;cell_junction_organization;cell_junction_assembly;regulation_of_synaptic_vesicle_cycle;synaptic_vesicle_endocytosis;MAPK_cascade;cell-cell_junction_organization;apical_junction_assembly;regulation_of_cardiac_muscle_hypertrophy			0	11	0.324	3743.19	0.145	3.088	0.000201
1017	59338	PLEKHA1	Q9HB21;B3KQL5;Q5RGS4	93	1183977	0.157858	0.576141	1					GO:0006979;GO:0002757;GO:0043491;GO:0050853	response_to_oxidative_stress;immune_response-activating_signal_transd...;protein_kinase_B_signaling;B_cell_receptor_signaling_pathway			0	9	0.327	3066.96	0.028	3.057	0.00016
1018	2893	GRIA4	P48058;Q1WWK6	56	156625	0.0208649	0.323638	3	DOID:10652;DOID:5419	AD;SCH			GO:0099601;GO:0035235	regulation_of_neurotransmitter_receptor_...;ionotropic_glutamate_receptor_signaling_...	GO:0045202;GO:0098794;GO:0097060;GO:0045211;GO:0043197;GO:0034702	synapse;postsynapse;synaptic_membrane;postsynaptic_membrane;dendritic_spine;ion_channel_complex	1	4	0.282	49.435	0.5	3.547	8.7e-05
1019	8497	PPFIA4	B4DIS5;O75335;B3KN22	56	146205	0.0194754	0.295533	3					GO:0099537;GO:0099536;GO:0007268;GO:0099643;GO:0007269	trans-synaptic_signaling;synaptic_signaling;chemical_synaptic_transmission;signal_release_from_synapse;neurotransmitter_secretion	GO:0045202;GO:0098793;GO:0048786	synapse;presynapse;presynaptic_active_zone	0	9	0.282	649.292	0.083	3.542	0.000167
1020	8541	PPFIA3	O75145	56	290202	0.0386768	0.356045	3					GO:0099537;GO:0099536;GO:0007268;GO:0050804;GO:0099003;GO:0099504;GO:0099643;GO:0007269;GO:0016079;GO:0048168	trans-synaptic_signaling;synaptic_signaling;chemical_synaptic_transmission;modulation_of_chemical_synaptic_transmis...;vesicle-mediated_transport_in_synapse;synaptic_vesicle_cycle;signal_release_from_synapse;neurotransmitter_secretion;synaptic_vesicle_exocytosis;regulation_of_neuronal_synaptic_plastici...	GO:0045202;GO:0098793;GO:0048786	synapse;presynapse;presynaptic_active_zone	0	11	0.301	783.193	0.273	3.324	0.000184
1021	55914	ERBIN	Q96RT1	92	1897302	0.252977	0.640448	1					GO:0099072;GO:0002218;GO:0002758;GO:0002757	regulation_of_postsynaptic_membrane_neur...;activation_of_innate_immune_response;innate_immune_response-activating_signal...;immune_response-activating_signal_transd...	GO:0045202;GO:0098794	synapse;postsynapse	0	19	0.351	8114.66	0.094	2.85	0.000305
1022	9223	MAGI1	Q96QZ7	53	1153018	0.15373	0.539539	1	DOID:10652;DOID:3312;DOID:5419	AD;BD;SCH	GO:0005524	ATP_binding					0	17	0.33	4528.41	0.066	3.033	0.000279
1023	6249	CLIP1	P30622;A0A024RBR1;B3KXA5	43	519313	0.0692278	0.45482	3	DOID:1059	ID							0	17	0.316	3040.37	0.088	3.165	0.000277
1024	23085	ERC1	G8JLD3;Q8IUD2;X6RLX0	43	1612607	0.215014	0.498751	3							GO:0045202;GO:0098793;GO:0097060;GO:0042734	synapse;presynapse;synaptic_membrane;presynaptic_membrane	0	21	0.344	6598.24	0.257	2.903	0.000314
1025	9699	RIMS2	Q9UQ26	55	394432	0.0525754	0.397843	3	DOID:5419	SCH			GO:0099537;GO:0099536;GO:0007268;GO:0050804;GO:0099003;GO:0099504;GO:0031346;GO:0099643;GO:0007269;GO:0016079;GO:0098693;GO:0060078;GO:2000300;GO:0099565;GO:0031644;GO:0048791;GO:0019933	trans-synaptic_signaling;synaptic_signaling;chemical_synaptic_transmission;modulation_of_chemical_synaptic_transmis...;vesicle-mediated_transport_in_synapse;synaptic_vesicle_cycle;positive_regulation_of_cell_projection_o...;signal_release_from_synapse;neurotransmitter_secretion;synaptic_vesicle_exocytosis;regulation_of_synaptic_vesicle_cycle;regulation_of_postsynaptic_membrane_pote...;regulation_…	GO:0045202;GO:0098793;GO:0097060;GO:0042734;GO:0048786	synapse;presynapse;synaptic_membrane;presynaptic_membrane;presynaptic_active_zone	0	5	0.31	435.723	0.1	3.222	0.000104
1026	22866	CNKSR2	Q8WXI2;B3KPN2	93	138681	0.0184721	0.347735	3	DOID:5419;DOID:1059	SCH;ID			GO:0050808	synapse_organization	GO:0045202;GO:0098794;GO:0014069;GO:0099572;GO:0097060;GO:0045211;GO:0098839;GO:0099634	synapse;postsynapse;postsynaptic_density;postsynaptic_specialization;synaptic_membrane;postsynaptic_membrane;postsynaptic_density_membrane;postsynaptic_specialization_membrane	0	3	0.289	127.391	0	3.466	7.3e-05
1027	57554	LRRC7	A0A075B6E9;Q96NW7	53	204847	0.0272951	0.544455	1	DOID:10763	HTN			GO:0031346;GO:0099072;GO:0000165;GO:0099601;GO:0098877;GO:0099637	positive_regulation_of_cell_projection_o...;regulation_of_postsynaptic_membrane_neur...;MAPK_cascade;regulation_of_neurotransmitter_receptor_...;neurotransmitter_receptor_transport_to_p...;neurotransmitter_receptor_transport	GO:0045202;GO:0098794;GO:0014069;GO:0099572;GO:0097060;GO:0033267;GO:0045211;GO:0034702	synapse;postsynapse;postsynaptic_density;postsynaptic_specialization;synaptic_membrane;axon_part;postsynaptic_membrane;ion_channel_complex	0	10	0.296	501.044	0.067	3.374	0.000175
1028	8874	ARHGEF7	Q14155;Q5W9H1;A0A024RDY9;B7Z6G2;B7Z344;E9PDQ5	55	769727	0.102619	0.658269	1					GO:0031346;GO:0034330;GO:0034329	positive_regulation_of_cell_projection_o...;cell_junction_organization;cell_junction_assembly			0	19	0.325	7575.8	0.053	3.073	0.000314
1029	1386	ATF2	P15336;A4D7V5	67	497952	0.0663794	0.480256	3	DOID:10652;DOID:14330;DOID:12858	AD;PD;HD	GO:0044212;GO:0001012;GO:0003700	transcription_regulatory_region_DNA_bind...;RNA_polymerase_II_regulatory_region_DNA_...;DNA-binding_transcription_factor_activit...	GO:0018205	peptidyl-lysine_modification			0	13	0.315	1089.94	0.103	3.177	0.000208
1030	7461	CLIP2	A0A140VJG6;Q9UDT6;A7E2F7	59	72216	0.00960929	0.196522	3									0	2	0.27	19.474	0	3.704	5.8e-05
1031	23332	CLASP1	Q7Z460	43	841661	0.112211	0.449533	3					GO:0034330;GO:0034329	cell_junction_organization;cell_junction_assembly			0	17	0.327	5910.08	0.088	3.057	0.000281
1032	9266	CYTH2	Q99418	55	313681	0.0418076	0.394021	3							GO:0033267;GO:0030427;GO:0030426	axon_part;site_of_polarized_growth;growth_cone	0	6	0.306	312.965	0	3.272	0.000116
1033	160622	GRASP	Q7Z6J2	55	376467	0.0501799	0.383228	3	DOID:1826	Epi			GO:0099072;GO:0098877;GO:0099637	regulation_of_postsynaptic_membrane_neur...;neurotransmitter_receptor_transport_to_p...;neurotransmitter_receptor_transport	GO:0045202;GO:0098794;GO:0014069;GO:0099572;GO:0097060;GO:0045211	synapse;postsynapse;postsynaptic_density;postsynaptic_specialization;synaptic_membrane;postsynaptic_membrane	0	14	0.31	2178.65	0.044	3.228	0.000243
1034	2697	GJA1	P17302	92	1204291	0.160567	0.67643	1	DOID:12849;DOID:0060041	AUT;ASD			GO:0034330;GO:0034329;GO:0045216;GO:0086065;GO:0055074;GO:0043297;GO:0030278	cell_junction_organization;cell_junction_assembly;cell-cell_junction_organization;cell_communication_involved_in_cardiac_c...;calcium_ion_homeostasis;apical_junction_assembly;regulation_of_ossification			0	16	0.332	4516.97	0.033	3.01	0.000254
1035	55333	SYNJ2BP	A0A024R670;P57105	49	44598	0.00592655	0.348428	3					GO:0099537;GO:0099536;GO:0007268;GO:0000165	trans-synaptic_signaling;synaptic_signaling;chemical_synaptic_transmission;MAPK_cascade	GO:0045202;GO:0098794;GO:0014069;GO:0099572;GO:0097060;GO:0045211;GO:0034702;GO:0098839;GO:0099634	synapse;postsynapse;postsynaptic_density;postsynaptic_specialization;synaptic_membrane;postsynaptic_membrane;ion_channel_complex;postsynaptic_density_membrane;postsynaptic_specialization_membrane	0	4	0.261	236.483	0	3.828	9.2e-05
1036	2895	GRID2	O43424	53	195679	0.0260726	0.161946	3					GO:0099537;GO:0099536;GO:0007268;GO:0050804;GO:0050808;GO:0050807;GO:0007416;GO:0060078;GO:0099565;GO:0035235;GO:0051963	trans-synaptic_signaling;synaptic_signaling;chemical_synaptic_transmission;modulation_of_chemical_synaptic_transmis...;synapse_organization;regulation_of_synapse_organization;synapse_assembly;regulation_of_postsynaptic_membrane_pote...;chemical_synaptic_transmission,_postsyna...;ionotropic_glutamate_receptor_signaling_...;regulation_of_synapse_assembly	GO:0045202;GO:0098794;GO:0014069;GO:0099572;GO:0097060;GO:0045211;GO:0043197;GO:0034702;GO:0098839;GO:0099634;GO:0098936;GO:0099055	synapse;postsynapse;postsynaptic_density;postsynaptic_specialization;synaptic_membrane;postsynaptic_membrane;dendritic_spine;ion_channel_complex;postsynaptic_density_membrane;postsynaptic_specialization_membrane;intrinsic_component_of_postsynaptic_memb...;integral_component_of_postsynaptic_membr...	0	7	0.287	7430.65	0	3.488	0.000184
1037	2894	GRID1	A8KAN9;Q9ULK0	53	33446	0.00443948	0.196522	3	DOID:5419	SCH			GO:0099537;GO:0099536;GO:0007268;GO:0050804;GO:0060078;GO:0035235	trans-synaptic_signaling;synaptic_signaling;chemical_synaptic_transmission;modulation_of_chemical_synaptic_transmis...;regulation_of_postsynaptic_membrane_pote...;ionotropic_glutamate_receptor_signaling_...	GO:0045202;GO:0098794;GO:0014069;GO:0099572;GO:0097060;GO:0045211;GO:0098839;GO:0099634;GO:0098936;GO:0099055	synapse;postsynapse;postsynaptic_density;postsynaptic_specialization;synaptic_membrane;postsynaptic_membrane;postsynaptic_density_membrane;postsynaptic_specialization_membrane;intrinsic_component_of_postsynaptic_memb...;integral_component_of_postsynaptic_membr...	0	2	0.258	16.654	0	3.87	6.2e-05
1038	8678	BECN1	A0A024R1X5;Q14457;W0FFG4;B4DQ36;E7EV84	67	892968	0.119053	0.426577	3	DOID:10652;DOID:5419	AD;SCH			GO:0006979;GO:0031668;GO:0010611	response_to_oxidative_stress;cellular_response_to_extracellular_stimu...;regulation_of_cardiac_muscle_hypertrophy	GO:0005776	autophagosome	0	31	0.332	12912.2	0.084	3.009	0.000491
1039	3066	HDAC2	Q92769	7	771177	0.102813	0.591361	1	DOID:10652;DOID:5419;DOID:1826	AD;SCH;Epi	GO:0003723;GO:0044212;GO:0001012	RNA_binding;transcription_regulatory_region_DNA_bind...;RNA_polymerase_II_regulatory_region_DNA_...	GO:0031345;GO:0006979;GO:0050768;GO:0010721;GO:0018205;GO:0016458	negative_regulation_of_cell_projection_o...;response_to_oxidative_stress;negative_regulation_of_neurogenesis;negative_regulation_of_cell_development;peptidyl-lysine_modification;gene_silencing			0	18	0.327	5349.67	0.072	3.058	0.000289
1040	11177	BAZ1A	Q9NRL2	11	254078	0.0338598	0.350955	3					GO:0018205	peptidyl-lysine_modification			0	5	0.297	263.603	0.1	3.366	0.000102
1041	9031	BAZ1B	Q9UIG0	11	612624	0.0816704	0.319409	3			GO:0005524	ATP_binding					0	9	0.312	1436.88	0.25	3.205	0.000169
1042	1973	EIF4A1	P60842	5	137925	0.0183713	0.392701	3			GO:0005524;GO:0003723;GO:0008135	ATP_binding;RNA_binding;translation_factor_activity,_RNA_binding					0	8	0.292	1024.61	0	3.423	0.000157
1043	320	APBA1	Q02410	2	157311	0.0209563	0.337874	3	DOID:10652;DOID:3312	AD;BD			GO:0099537;GO:0099536;GO:0007268;GO:0050804;GO:0099003;GO:0099504;GO:0099643;GO:0007269;GO:0016079;GO:0098693;GO:0008088;GO:2000300	trans-synaptic_signaling;synaptic_signaling;chemical_synaptic_transmission;modulation_of_chemical_synaptic_transmis...;vesicle-mediated_transport_in_synapse;synaptic_vesicle_cycle;signal_release_from_synapse;neurotransmitter_secretion;synaptic_vesicle_exocytosis;regulation_of_synaptic_vesicle_cycle;axo-dendritic_transport;regulation_of_synaptic_vesicle_exocytosi...	GO:0045202;GO:0098794;GO:0098793;GO:0097060;GO:0043197;GO:0008021;GO:0042734;GO:0048786;GO:0048787	synapse;postsynapse;presynapse;synaptic_membrane;dendritic_spine;synaptic_vesicle;presynaptic_membrane;presynaptic_active_zone;presynaptic_active_zone_membrane	0	9	0.295	3017.83	0	3.39	0.000188
1044	10207	PATJ		52	989784	0.131963	0.525803	1					GO:0034330;GO:0034329;GO:0045216;GO:0043297	cell_junction_organization;cell_junction_assembly;cell-cell_junction_organization;apical_junction_assembly			0	19	0.326	9793.01	0.099	3.071	0.000335
1045	2911	GRM1	Q13255;Q59HC2	67	325578	0.043394	0.390058	3	DOID:10652;DOID:3312;DOID:5419;DOID:1826	AD;BD;SCH;Epi	GO:0004930	G_protein-coupled_receptor_activity	GO:0099537;GO:0099536;GO:0007268;GO:0050804;GO:0060078;GO:0000165;GO:0043406;GO:0031644;GO:0055074	trans-synaptic_signaling;synaptic_signaling;chemical_synaptic_transmission;modulation_of_chemical_synaptic_transmis...;regulation_of_postsynaptic_membrane_pote...;MAPK_cascade;positive_regulation_of_MAP_kinase_activi...;regulation_of_neurological_system_proces...;calcium_ion_homeostasis	GO:0045202;GO:0098794;GO:0014069;GO:0099572;GO:0097060;GO:0045211;GO:0098839;GO:0099634	synapse;postsynapse;postsynaptic_density;postsynaptic_specialization;synaptic_membrane;postsynaptic_membrane;postsynaptic_density_membrane;postsynaptic_specialization_membrane	0	11	0.304	1035.01	0.2	3.288	0.000187
1046	2915	GRM5	A8K5P7;P41594	2	349658	0.046605	0.542412	1	DOID:10652;DOID:3312;DOID:12849;DOID:14330;DOID:5419;DOID:0060041;DOID:1826;DOID:1059	AD;BD;AUT;PD;SCH;ASD;Epi;ID	GO:0004930	G_protein-coupled_receptor_activity	GO:0099537;GO:0099536;GO:0007268;GO:0050804;GO:0050808;GO:0060078;GO:0048168;GO:0019722;GO:0055074	trans-synaptic_signaling;synaptic_signaling;chemical_synaptic_transmission;modulation_of_chemical_synaptic_transmis...;synapse_organization;regulation_of_postsynaptic_membrane_pote...;regulation_of_neuronal_synaptic_plastici...;calcium-mediated_signaling;calcium_ion_homeostasis	GO:0045202;GO:0098794;GO:0014069;GO:0099572;GO:0097060;GO:0045211;GO:0098839;GO:0099634	synapse;postsynapse;postsynaptic_density;postsynaptic_specialization;synaptic_membrane;postsynaptic_membrane;postsynaptic_density_membrane;postsynaptic_specialization_membrane	0	11	0.31	1427.34	0	3.223	0.000182
1047	57555	NLGN2	Q8NFZ4	53	370443	0.0493766	0.254036	3	DOID:5419	SCH			GO:0099537;GO:0099536;GO:0007268;GO:0050804;GO:0050808;GO:0099003;GO:0099504;GO:0034330;GO:0050807;GO:0098693;GO:0048488;GO:0007416;GO:0060078;GO:0099565;GO:0099601;GO:0051963;GO:0045216;GO:0031644;GO:0099054	trans-synaptic_signaling;synaptic_signaling;chemical_synaptic_transmission;modulation_of_chemical_synaptic_transmis...;synapse_organization;vesicle-mediated_transport_in_synapse;synaptic_vesicle_cycle;cell_junction_organization;regulation_of_synapse_organization;regulation_of_synaptic_vesicle_cycle;synaptic_vesicle_endocytosis;synapse_assembly;regulation_of_postsynaptic_membrane_pote...;chemical_…	GO:0045202;GO:0098794;GO:0099572;GO:0098793;GO:0097060;GO:0045211;GO:0042734;GO:0099634;GO:0098982;GO:0098936;GO:0099055	synapse;postsynapse;postsynaptic_specialization;presynapse;synaptic_membrane;postsynaptic_membrane;presynaptic_membrane;postsynaptic_specialization_membrane;GABA-ergic_synapse;intrinsic_component_of_postsynaptic_memb...;integral_component_of_postsynaptic_membr...	0	15	0.303	6626.18	0.057	3.304	0.000281
1048	114569	MAL2	A0A024R9E4;Q969L2	85	266415	0.0355049	0.61611	1					GO:0042552	myelination			0	22	0.309	7883.13	0.022	3.238	0.000388
1049	80852	GRIP2	A0A087WU38;Q9C0E4	56	290704	0.0387437	0.373283	3					GO:0099003;GO:0099072;GO:0098877;GO:0099637	vesicle-mediated_transport_in_synapse;regulation_of_postsynaptic_membrane_neur...;neurotransmitter_receptor_transport_to_p...;neurotransmitter_receptor_transport	GO:0045202;GO:0098794;GO:0014069;GO:0099572;GO:0097060;GO:0045211	synapse;postsynapse;postsynaptic_density;postsynaptic_specialization;synaptic_membrane;postsynaptic_membrane	0	8	0.3	934.66	0.214	3.335	0.000154
1050	2902	GRIN1	Q05586;Q59GW0;Q5VSF9	53	377262	0.0502859	0.359456	3	DOID:10652;DOID:3312;DOID:5419;DOID:1826;DOID:1059;DOID:2377	AD;BD;SCH;Epi;ID;MS	GO:0099604	ligand-gated_calcium_channel_activity	GO:0099537;GO:0099536;GO:0007268;GO:0050804;GO:0050808;GO:0050807;GO:0050770;GO:0007416;GO:0060078;GO:0048168;GO:0000165;GO:0099565;GO:0099601;GO:0035235;GO:0051963;GO:0031644;GO:0019722;GO:0055074	trans-synaptic_signaling;synaptic_signaling;chemical_synaptic_transmission;modulation_of_chemical_synaptic_transmis...;synapse_organization;regulation_of_synapse_organization;regulation_of_axonogenesis;synapse_assembly;regulation_of_postsynaptic_membrane_pote...;regulation_of_neuronal_synaptic_plastici...;MAPK_cascade;chemical_synaptic_transmission,_postsyna...;regulation_of_neurotransmitter_rece…	GO:0045202;GO:0098794;GO:0014069;GO:0099572;GO:0098793;GO:0097060;GO:0033267;GO:0045211;GO:0043197;GO:0008021;GO:0034702;GO:0098839;GO:0099634;GO:0098936;GO:0099055;GO:0043083	synapse;postsynapse;postsynaptic_density;postsynaptic_specialization;presynapse;synaptic_membrane;axon_part;postsynaptic_membrane;dendritic_spine;synaptic_vesicle;ion_channel_complex;postsynaptic_density_membrane;postsynaptic_specialization_membrane;intrinsic_component_of_postsynaptic_memb...;integral_component_of_postsynaptic_membr...;synaptic_cleft	1	9	0.306	686.899	0.222	3.271	0.000158
1051	7415	VCP	P55072;Q96IF9;V9HW80	18	1814041	0.241874	0.769593	1	DOID:10652;DOID:9255	AD;FTD	GO:0005524;GO:0003723;GO:0016887	ATP_binding;RNA_binding;ATPase_activity	GO:0050808;GO:0050807;GO:0009165	synapse_organization;regulation_of_synapse_organization;nucleotide_biosynthetic_process	GO:0045202	synapse	0	98	0.362	128063	0.008	2.762	0.001777
1052	3099	HK2	P52789	74	430715	0.0574136	0.519874	1			GO:0005524	ATP_binding	GO:0009165	nucleotide_biosynthetic_process			0	9	0.313	1449.93	0.111	3.197	0.000159
1053	3507	IGHM		26	249256	0.0332168	0.466212	3					GO:0002757;GO:0050853	immune_response-activating_signal_transd...;B_cell_receptor_signaling_pathway	GO:0072562	blood_microparticle	0	5	0.294	210.69	0.1	3.403	9.8e-05
1054	51706	CYB5R1	Q9UHQ9	25	810452	0.10805	0.184455	3									0	5	0.309	1317.15	0.2	3.234	0.000104
1055	5479	PPIB	P23284	25	563967	0.0751822	0.632449	1			GO:0003723	RNA_binding					0	26	0.326	22891.1	0.052	3.071	0.000515
1056	58155	PTBP2	Q9UKA9;B4DSU5;B4DSS8	11	398598	0.0531309	0.359932	3	DOID:5419;DOID:2377	SCH;MS	GO:0003723	RNA_binding			GO:0033267;GO:0030427;GO:0030426	axon_part;site_of_polarized_growth;growth_cone	0	14	0.309	2805.06	0.121	3.238	0.000247
1057	10432	RBM14	A0A0S2Z567;Q96PK6;A0A0S2Z5V2;A0A0S2Z4Z0	27	1270700	0.169422	0.603561	1			GO:0003723	RNA_binding	GO:0002218;GO:0009755	activation_of_innate_immune_response;hormone-mediated_signaling_pathway	GO:0005730	nucleolus	0	23	0.347	7948.28	0.099	2.884	0.000338
1058	23543	RBFOX2	O43251	11	533867	0.0711685	0.390231	3			GO:0003723	RNA_binding	GO:0009755	hormone-mediated_signaling_pathway			0	24	0.319	7112.59	0.08	3.134	0.00038
1059	26278	SACS	Q9NZJ4	27	134343	0.0178937	0.318704	3									0	5	0.287	261.613	0	3.488	0.000104
1060	7337	UBE3A	Q05086;Q9BUI6;Q9H2G0	25	1057263	0.140961	0.610795	1	DOID:12849;DOID:0060041;DOID:12858	AUT;ASD;HD			GO:0050808;GO:0050807;GO:0031345;GO:0006979;GO:0050768;GO:0010721;GO:0009755	synapse_organization;regulation_of_synapse_organization;negative_regulation_of_cell_projection_o...;response_to_oxidative_stress;negative_regulation_of_neurogenesis;negative_regulation_of_cell_development;hormone-mediated_signaling_pathway			0	41	0.341	25819.5	0.04	2.929	0.000667
1061	11047	ADRM1	A0A087WX59;Q16186	25	442801	0.0590252	0.188883	3									0	10	0.31	2656.17	0.2	3.221	0.000187
1062	1155	TBCB	Q99426	15	109161	0.0145357	0.347735	3	DOID:5419	SCH							0	3	0.28	62.762	0	3.569	7.4e-05
1063	23287	AGTPBP1	J3KNS1;Q9UPW5;A0A024R288	56	277431	0.0369738	0.45032	3	DOID:1826	Epi					GO:0005730	nucleolus	0	8	0.301	1086.02	0	3.318	0.00015
1064	3420	IDH3B	A0A087X2E5;A0A087WZN1;O43837	43	581296	0.0774929	0.421889	3									0	9	0.312	1932.04	0.222	3.208	0.00016
1065	54039	PCBP3	P57721	11	295581	0.0393941	0.308588	3	DOID:3312	BD	GO:0003723;GO:0003700	RNA_binding;DNA-binding_transcription_factor_activit...					0	7	0.292	2259.26	0.143	3.426	0.000142
1066	51286	CEND1	Q8N111	49	222332	0.0296266	0.347735	3	DOID:1826	Epi							0	3	0.297	287.506	0	3.37	7.3e-05
1067	54749	EPDR1	Q96J80;Q9UM22	27	197143	0.0262678	0.446679	3	DOID:10652	AD							0	5	0.285	261.015	0	3.511	0.0001
1068	2664	GDI1	A0A0S2Z3X8;P31150	24	95508	0.0127152	0.445292	3	DOID:5419;DOID:1059	SCH;ID			GO:0031346;GO:0032535;GO:0050770;GO:0031345;GO:0008361;GO:0061387;GO:0050768;GO:0010721;GO:0050771	positive_regulation_of_cell_projection_o...;regulation_of_cellular_component_size;regulation_of_axonogenesis;negative_regulation_of_cell_projection_o...;regulation_of_cell_size;regulation_of_extent_of_cell_growth;negative_regulation_of_neurogenesis;negative_regulation_of_cell_development;negative_regulation_of_axonogenesis			0	5	0.276	1765.79	0	3.629	0.00012
1069	4942	OAT	A0A140VJQ4;P04181	20	228901	0.0305026	0.369344	3									0	4	0.285	967.998	0	3.506	9.4e-05
1070	5100	PCDH8	O95206;A0A024QZ94	25	35580	0.00472404	0	0	DOID:5419	SCH			GO:0099537;GO:0099536;GO:0007268;GO:0050808;GO:0050807	trans-synaptic_signaling;synaptic_signaling;chemical_synaptic_transmission;synapse_organization;regulation_of_synapse_organization	GO:0045202;GO:0098794;GO:0098793;GO:0097060;GO:0045211;GO:0042734;GO:0098936;GO:0099055	synapse;postsynapse;presynapse;synaptic_membrane;postsynaptic_membrane;presynaptic_membrane;intrinsic_component_of_postsynaptic_memb...;integral_component_of_postsynaptic_membr...	0	1	0.254	0		3.939	4.6e-05
1071	3925	STMN1	A0A140VJW2;P16949	65	232705	0.0310098	0.536252	1	DOID:10652;DOID:1826;DOID:2377	AD;Epi;MS							0	7	0.297	1113.21	0.048	3.371	0.000136
1072	23112	TNRC6B	A0A024R1N5;Q9UPQ9	43	1273377	0.169779	0.136982	3			GO:0003723	RNA_binding	GO:0007223;GO:0016458	Wnt_signaling_pathway,_calcium_modulatin...;gene_silencing			0	19	0.326	2489.68	0.316	3.071	0.000282
1073	3615	IMPDH2	P12268	67	214369	0.0285648	0.347735	3			GO:0003723	RNA_binding	GO:0009165	nucleotide_biosynthetic_process			0	3	0.298	100.983	0	3.36	7.2e-05
1074	2023	ENO1	P06733;A0A024R4F1	56	1201052	0.160135	0.731711	1	DOID:10652;DOID:3312;DOID:12849;DOID:14330;DOID:5419;DOID:0060041	AD;BD;AUT;PD;SCH;ASD	GO:0003723;GO:0044212;GO:0001012;GO:0003700	RNA_binding;transcription_regulatory_region_DNA_bind...;RNA_polymerase_II_regulatory_region_DNA_...;DNA-binding_transcription_factor_activit...	GO:0009165	nucleotide_biosynthetic_process			0	32	0.347	19475.6	0.03	2.88	0.000515
1075	23152	CIC	Q96RK0;A0A0A0MQR4	42	717446	0.0956479	0.528627	1			GO:0003700	DNA-binding_transcription_factor_activit...					0	8	0.327	1950.43	0	3.057	0.000143
1076	23633	KPNA6	O60684	7	499321	0.0665619	0.473387	3									0	11	0.316	2390.48	0.055	3.163	0.000202
1077	10659	CELF2	O95319;B4DT00;A0A1B0GU44;A0A1B0GUN8;A0A0J9YX66;B4DIB6;A0A0J9YXJ0;E9PC62;B4DZ01;B4DDE7	55	311693	0.0415425	0.347101	3	DOID:10652	AD	GO:0003723	RNA_binding					0	5	0.301	523.214	0	3.326	0.000103
1078	5582	PRKCG	B2R5T1;B7Z3W6;P05129	62	790246	0.105356	0.59902	1	DOID:5419	SCH	GO:0005524;GO:0004674;GO:0004712	ATP_binding;protein_serine/threonine_kinase_activity;protein_serine/threonine/tyrosine_kinase...	GO:0099537;GO:0099536;GO:0007268;GO:0050804;GO:0099003;GO:0099504;GO:0099643;GO:0007269;GO:0016079;GO:0098693;GO:2000300	trans-synaptic_signaling;synaptic_signaling;chemical_synaptic_transmission;modulation_of_chemical_synaptic_transmis...;vesicle-mediated_transport_in_synapse;synaptic_vesicle_cycle;signal_release_from_synapse;neurotransmitter_secretion;synaptic_vesicle_exocytosis;regulation_of_synaptic_vesicle_cycle;regulation_of_synaptic_vesicle_exocytosi...	GO:0045202;GO:0098794;GO:0014069;GO:0099572;GO:0098793;GO:0097060;GO:0033267	synapse;postsynapse;postsynaptic_density;postsynaptic_specialization;presynapse;synaptic_membrane;axon_part	0	23	0.334	9481.04	0.028	2.997	0.00037
1079	10640	EXOC5	O00471	27	399180	0.0532085	0.558425	1									0	22	0.311	8775.73	0.013	3.214	0.000385
1080	54535	CCHCR1	A0A1U9X7G6;Q2TB68;Q769H0;Q8TD31	27	2345985	0.312807	0.241391	3									0	63	0.353	23578.3	0.101	2.833	0.000862
1081	57060	PCBP4	A0A024R320;P57723;C9J0A4	11	98532	0.0131184	0.231476	3			GO:0003723	RNA_binding					0	4	0.279	177.264	0.167	3.578	8.9e-05
1082	7874	USP7	B7ZAX6;B7Z855;Q6U8A4;Q93009	15	1399805	0.186638	0.624044	1									0	36	0.352	24003.4	0.046	2.844	0.000596
1083	23072	HECW1	Q76N89	15	193521	0.0257848	0.40364	3	DOID:10652	AD							0	4	0.294	276.567	0.167	3.401	8.7e-05
1084	5178	PEG3	Q9GZU2;Q96Q96	2	87833	0.0116918	0.196522	3			GO:0003700	DNA-binding_transcription_factor_activit...			GO:0005776	autophagosome	0	2	0.282	26.97	0	3.544	6e-05
1085	27429	HTRA2	O43464	68	732914	0.0977105	0.659647	1	DOID:10652;DOID:14330	AD;PD			GO:0006979	response_to_oxidative_stress			0	24	0.334	8214.27	0.04	2.99	0.000378
1086	7112	TMPO	A0A024RBE7;P42167;Q59G12;A0A024RBH7;G5E972;P42166	49	2126488	0.283538	0.539114	1									0	23	0.363	14611.2	0.119	2.755	0.00036
1087	23090	ZNF423	B3KNG7;Q2M1K9;B7Z9C7;F5H7S1	5	268029	0.0357201	0.466212	3			GO:0003700	DNA-binding_transcription_factor_activit...					0	5	0.307	357.332	0.1	3.256	0.0001
1088	54880	BCOR	Q6W2J9	15	287064	0.0382584	0.346421	3			GO:0044212;GO:0001012	transcription_regulatory_region_DNA_bind...;RNA_polymerase_II_regulatory_region_DNA_...	GO:0018205;GO:0051568;GO:0016571;GO:0034968;GO:0043414;GO:0030278	peptidyl-lysine_modification;histone_H3-K4_methylation;histone_methylation;histone_lysine_methylation;macromolecule_methylation;regulation_of_ossification			0	6	0.298	698.345	0	3.358	0.000117
1089	54550	NECAB2	Q7Z6G3	27	1130415	0.150716	0.291745	3			GO:0001664	G_protein-coupled_receptor_binding	GO:0000165	MAPK_cascade			0	32	0.339	14471.6	0.056	2.953	0.000497
1090	6923	ELOB	Q15370	72	267757	0.0356838	0.430296	3									0	8	0.301	7100.72	0.143	3.328	0.000182
1091	6282	S100A11	P31949;V9HWH9	16	5959	0.000774205	0	0									0	1	0.23	0		4.342	5e-05
1092	6285	S100B	A0A0S2Z4C5;P04271	16	211362	0.0281638	0.562354	1	DOID:10652;DOID:3312;DOID:14330;DOID:5419;DOID:1826;DOID:10763	AD;BD;PD;SCH;Epi;HTN			GO:0099537;GO:0099536;GO:0007268;GO:0050804;GO:0048168;GO:0042552;GO:0031644	trans-synaptic_signaling;synaptic_signaling;chemical_synaptic_transmission;modulation_of_chemical_synaptic_transmis...;regulation_of_neuronal_synaptic_plastici...;myelination;regulation_of_neurological_system_proces...			0	11	0.299	6795.89	0.055	3.342	0.000243
1093	4627	MYH9	A0A024R1N1;P35579	67	568342	0.0757656	0.50636	1	DOID:10763	HTN	GO:0005524;GO:0003723;GO:0016887	ATP_binding;RNA_binding;ATPase_activity			GO:0045202	synapse	0	18	0.322	11887.2	0.007	3.102	0.000358
1094	26355	FAM162A	Q96A26;Q9H2P1	68	121821	0.0162239	0	0									0	1	0.274	0		3.647	4.5e-05
1095	5413	SEPTIN5	Q99719;X5DNA9	93	1192251	0.158961	0.402726	3			GO:0003924	GTPase_activity	GO:0099537;GO:0099536;GO:0007268;GO:0050804;GO:0099003;GO:0099504;GO:0099643;GO:0007269;GO:0016079;GO:0098693;GO:2000300	trans-synaptic_signaling;synaptic_signaling;chemical_synaptic_transmission;modulation_of_chemical_synaptic_transmis...;vesicle-mediated_transport_in_synapse;synaptic_vesicle_cycle;signal_release_from_synapse;neurotransmitter_secretion;synaptic_vesicle_exocytosis;regulation_of_synaptic_vesicle_cycle;regulation_of_synaptic_vesicle_exocytosi...	GO:0045202;GO:0098793;GO:0008021	synapse;presynapse;synaptic_vesicle	1	13	0.319	3539.51	0.321	3.132	0.000231
1096	23176	SEPTIN8	Q92599;A6NFQ9;B7ZVZ1	93	1256192	0.167487	0.51418	1			GO:0003924	GTPase_activity	GO:0061025	membrane_fusion	GO:0045202;GO:0098793;GO:0008021;GO:0030672	synapse;presynapse;synaptic_vesicle;synaptic_vesicle_membrane	0	13	0.323	1984.57	0.218	3.093	0.000215
1097	7178	TPT1	A0A0B4J2C3;A0A024RDY2;P13693;A0A0P1J1R0	11	485954	0.0647795	0.502203	1	DOID:10763	HTN	GO:0003723	RNA_binding	GO:0055074	calcium_ion_homeostasis			0	16	0.32	2404.34	0.017	3.126	0.000266
1098	177	AGER	A0A1U9X785;B4DNX3;Q15109	16	282513	0.0376515	0.532489	1	DOID:10652;DOID:14330;DOID:5419;DOID:10763;DOID:12858;DOID:2377	AD;PD;SCH;HTN;HD;MS			GO:0099537;GO:0099536;GO:0007268;GO:0050804;GO:0000165;GO:0043406;GO:0031098;GO:0051403	trans-synaptic_signaling;synaptic_signaling;chemical_synaptic_transmission;modulation_of_chemical_synaptic_transmis...;MAPK_cascade;positive_regulation_of_MAP_kinase_activi...;stress-activated_protein_kinase_signalin...;stress-activated_MAPK_cascade	GO:0045202;GO:0098794;GO:0005730	synapse;postsynapse;nucleolus	0	8	0.306	960.298	0.107	3.27	0.000151
1099	6622	SNCA	P37840;H6UYS5	2	1477013	0.196933	0.695212	1	DOID:10652;DOID:14330;DOID:5419;DOID:2377	AD;PD;SCH;MS	GO:0044212	transcription_regulatory_region_DNA_bind...	GO:0099537;GO:0099536;GO:0007268;GO:0050804;GO:0050808;GO:0099003;GO:0099504;GO:0099643;GO:0007269;GO:0050807;GO:0016079;GO:0098693;GO:0009165;GO:0048488;GO:0007416;GO:0060078;GO:0048168;GO:0099565;GO:0061025;GO:0016082;GO:0006979;GO:0051963;GO:0099054;GO:0001504;GO:0055074;GO:0018205;GO:0042417;GO:0034341	trans-synaptic_signaling;synaptic_signaling;chemical_synaptic_transmission;modulation_of_chemical_synaptic_transmis...;synapse_organization;vesicle-mediated_transport_in_synapse;synaptic_vesicle_cycle;signal_release_from_synapse;neurotransmitter_secretion;regulation_of_synapse_organization;synaptic_vesicle_exocytosis;regulation_of_synaptic_vesicle_cycle;nucleotide_biosynthetic_process;synaptic_ve…	GO:0045202;GO:0098794;GO:0098793;GO:0033267;GO:0008021;GO:0030427;GO:0030426;GO:0030672	synapse;postsynapse;presynapse;axon_part;synaptic_vesicle;site_of_polarized_growth;growth_cone;synaptic_vesicle_membrane	0	39	0.352	21914.9	0.051	2.843	0.000612
1100	5062	PAK2	A8K5M4;Q13177	55	1199175	0.159884	0.45276	3			GO:0005524;GO:0004674	ATP_binding;protein_serine/threonine_kinase_activity	GO:0000165;GO:0031098;GO:0050852;GO:0002218;GO:0002758;GO:0002757	MAPK_cascade;stress-activated_protein_kinase_signalin...;T_cell_receptor_signaling_pathway;activation_of_innate_immune_response;innate_immune_response-activating_signal...;immune_response-activating_signal_transd...	GO:0045202;GO:0098794;GO:0014069;GO:0099572	synapse;postsynapse;postsynaptic_density;postsynaptic_specialization	0	26	0.337	4064.62	0.065	2.971	0.000377
1101	3055	HCK	P08631;A8K4G3;F6SF04	55	1411727	0.188227	0.572106	1			GO:0005524	ATP_binding	GO:0032535;GO:0002218;GO:0002431;GO:0002758;GO:0002757;GO:0038083;GO:0071346;GO:0034341;GO:0060333	regulation_of_cellular_component_size;activation_of_innate_immune_response;Fc_receptor_mediated_stimulatory_signali...;innate_immune_response-activating_signal...;immune_response-activating_signal_transd...;peptidyl-tyrosine_autophosphorylation;cellular_response_to_interferon-gamma;response_to_interferon-gamma;interferon-gamma-mediated_signaling_path...			0	33	0.343	11988.1	0.068	2.917	0.000478
1102	7158	TP53BP1	Q12888;A6NNK5	7	2700410	0.360068	0.614405	1									0	114	0.37	123589	0.029	2.702	0.001834
1103	121504	H4-16	B2R4R0;P62805	7	1341471	0.178859	0.133911	3			GO:0003723	RNA_binding	GO:0016458	gene_silencing			0	41	0.34	7853.89	0.115	2.944	0.000599
1104	5527	PPP2R5C	Q13362	5	544795	0.0726257	0.278417	3	DOID:12849;DOID:0060041;DOID:1059	AUT;ASD;ID			GO:0043491	protein_kinase_B_signaling			0	12	0.32	1112.37	0.227	3.125	0.000198
1105	5728	PTEN	F6KD01;P60484	67	1101541	0.146865	0.701653	1	DOID:10652;DOID:12849;DOID:14330;DOID:0060041;DOID:1059;DOID:10763	AD;AUT;PD;ASD;ID;HTN	GO:0004722;GO:0070851	protein_serine/threonine_phosphatase_act...;growth_factor_receptor_binding	GO:0099537;GO:0099536;GO:0007268;GO:0050804;GO:0050808;GO:0099504;GO:0032535;GO:0034330;GO:0050807;GO:0034329;GO:0098693;GO:0050770;GO:0007416;GO:0060078;GO:0031345;GO:0008361;GO:0000165;GO:0099565;GO:0030258;GO:0042552;GO:0031644;GO:0032869;GO:0050768;GO:0099054;GO:0010721;GO:0050771;GO:0060074;GO:0043491;GO:0048660	trans-synaptic_signaling;synaptic_signaling;chemical_synaptic_transmission;modulation_of_chemical_synaptic_transmis...;synapse_organization;synaptic_vesicle_cycle;regulation_of_cellular_component_size;cell_junction_organization;regulation_of_synapse_organization;cell_junction_assembly;regulation_of_synaptic_vesicle_cycle;regulation_of_axonogenesis;synapse_assembly;regulation_of_postsynaptic_membr…	GO:0045202;GO:0098794;GO:0097060;GO:0045211;GO:0043197	synapse;postsynapse;synaptic_membrane;postsynaptic_membrane;dendritic_spine	0	35	0.342	18145	0.039	2.928	0.000555
1106	3791	KDR	A0A024RD88;P35968	55	475438	0.0633772	0.427261	3	DOID:10652;DOID:12849;DOID:0060041;DOID:10763	AD;AUT;ASD;HTN	GO:0005524	ATP_binding	GO:0034330;GO:0034329;GO:0000165;GO:0019722;GO:0038083;GO:0043491	cell_junction_organization;cell_junction_assembly;MAPK_cascade;calcium-mediated_signaling;peptidyl-tyrosine_autophosphorylation;protein_kinase_B_signaling			0	18	0.317	9342.21	0.046	3.156	0.000316
1107	7422	VEGFA	A0A087WUD8;P15692;A0A087X0B2;A0A087WTP4;A0A087X1L1;A0A024RD33;A0A024RD37;A0A0Y0IMM4;A2A2V4	55	34174	0.00453655	0.348428	3	DOID:10652;DOID:12849;DOID:14330;DOID:5419;DOID:0060041;DOID:10763;DOID:12858;DOID:9255;DOID:2377	AD;AUT;PD;SCH;ASD;HTN;HD;FTD;MS	GO:0070851;GO:0008083;GO:0005125	growth_factor_receptor_binding;growth_factor_activity;cytokine_activity	GO:0031346;GO:0032535;GO:0034330;GO:0034329;GO:0050770;GO:0007411;GO:0008361;GO:0000165;GO:0061387;GO:0043406;GO:0031098;GO:0051403;GO:0010721;GO:0038083;GO:0048846;GO:0070528	positive_regulation_of_cell_projection_o...;regulation_of_cellular_component_size;cell_junction_organization;cell_junction_assembly;regulation_of_axonogenesis;axon_guidance;regulation_of_cell_size;MAPK_cascade;regulation_of_extent_of_cell_growth;positive_regulation_of_MAP_kinase_activi...;stress-activated_protein_kinase_signalin...;stress-activated_MAPK_cascade;negative_regulation_of_cell_develop…			0	4	0.252	141.58	0.167	3.963	9.7e-05
1108	9479	MAPK8IP1	Q6NUQ9;Q9UQF2;E9PBB9	2	466476	0.0621822	0.225583	3	DOID:10652	AD			GO:0000165;GO:0031098;GO:0051403	MAPK_cascade;stress-activated_protein_kinase_signalin...;stress-activated_MAPK_cascade	GO:0045202;GO:0033267;GO:0030427;GO:0030426	synapse;axon_part;site_of_polarized_growth;growth_cone	0	6	0.316	419.42	0.2	3.162	0.000116
1109	5525	PPP2R5A	Q15172	5	288542	0.0384554	0.540968	1									0	12	0.304	1703.42	0.152	3.293	0.000213
1110	4952	OCRL	Q01968;Q504W7	93	739348	0.0985685	0.566728	1	DOID:12849;DOID:0060041;DOID:1059	AUT;ASD;ID			GO:0030258	lipid_modification			0	18	0.323	4911.7	0.065	3.092	0.000297
1111	22794	CASC3	O15234	56	599844	0.0799662	0.49992	3			GO:0003723	RNA_binding					0	7	0.326	1967	0	3.067	0.000133
1112	81565	NDEL1	Q9GZM8;A6NIZ0	27	1866877	0.24892	0.565409	1	DOID:5419	SCH			GO:0031346;GO:0032535;GO:0050770;GO:0008088;GO:0098930;GO:0008361;GO:0061387;GO:0032869	positive_regulation_of_cell_projection_o...;regulation_of_cellular_component_size;regulation_of_axonogenesis;axo-dendritic_transport;axonal_transport;regulation_of_cell_size;regulation_of_extent_of_cell_growth;cellular_response_to_insulin_stimulus	GO:0045202;GO:0098793;GO:0033267;GO:0008021;GO:0030427;GO:0030426	synapse;presynapse;axon_part;synaptic_vesicle;site_of_polarized_growth;growth_cone	0	57	0.352	31812.9	0.043	2.844	0.000844
1113	10492	SYNCRIP	B7Z645;O60506;Q59GL1	11	288063	0.0383916	0.14492	3			GO:0003723	RNA_binding	GO:0071346;GO:0034341	cellular_response_to_interferon-gamma;response_to_interferon-gamma			0	11	0.302	1600.83	0.164	3.309	0.000207
1114	2770	GNAI1	P63096	16	95303	0.0126878	0.222327	3	DOID:9255	FTD	GO:0003924;GO:0032794;GO:0031683;GO:0001664	GTPase_activity;GTPase_activating_protein_binding;G-protein_beta/gamma-subunit_complex_bin...;G_protein-coupled_receptor_binding	GO:0099537;GO:0099536;GO:0007268;GO:0050804;GO:0019933	trans-synaptic_signaling;synaptic_signaling;chemical_synaptic_transmission;modulation_of_chemical_synaptic_transmis...;cAMP-mediated_signaling	GO:0005730	nucleolus	0	15	0.28	2292.23	0.01	3.576	0.000292
1115	2321	FLT1	P17948;L7RSL3	55	533598	0.0711326	0.279366	3	DOID:12849;DOID:0060041;DOID:10763	AUT;ASD;HTN	GO:0005524	ATP_binding	GO:0000165;GO:0043406	MAPK_cascade;positive_regulation_of_MAP_kinase_activi...			0	14	0.311	3158.95	0.231	3.214	0.000231
1116	7074	TIAM1	Q13009	62	1120940	0.149452	0.619326	1	DOID:1826;DOID:10763	Epi;HTN			GO:0050808;GO:0031346;GO:0050807;GO:0050770;GO:0000165;GO:0035235;GO:0043406;GO:0031098;GO:0051403	synapse_organization;positive_regulation_of_cell_projection_o...;regulation_of_synapse_organization;regulation_of_axonogenesis;MAPK_cascade;ionotropic_glutamate_receptor_signaling_...;positive_regulation_of_MAP_kinase_activi...;stress-activated_protein_kinase_signalin...;stress-activated_MAPK_cascade	GO:0045202;GO:0098794;GO:0014069;GO:0099572;GO:0097060;GO:0033267;GO:0045211;GO:0043197;GO:0030427;GO:0030426;GO:0098839;GO:0099634	synapse;postsynapse;postsynaptic_density;postsynaptic_specialization;synaptic_membrane;axon_part;postsynaptic_membrane;dendritic_spine;site_of_polarized_growth;growth_cone;postsynaptic_density_membrane;postsynaptic_specialization_membrane	0	20	0.328	8307.76	0.032	3.051	0.000333
1117	2247	FGF2	A0A087WUF6;P09038	52	219262	0.0292172	0.412013	3	DOID:3312;DOID:10763;DOID:2377	BD;HTN;MS	GO:0070851;GO:0008083;GO:0005125	growth_factor_receptor_binding;growth_factor_activity;cytokine_activity	GO:0000165;GO:0043406;GO:0055074;GO:0043491;GO:0048660;GO:0048661;GO:0030203	MAPK_cascade;positive_regulation_of_MAP_kinase_activi...;calcium_ion_homeostasis;protein_kinase_B_signaling;regulation_of_smooth_muscle_cell_prolife...;positive_regulation_of_smooth_muscle_cel...;glycosaminoglycan_metabolic_process			0	7	0.296	558.193	0.143	3.376	0.000139
1118	1948	EFNB2	P52799	53	1365822	0.182106	0.547032	1	DOID:3312;DOID:5419	BD;SCH			GO:0050808;GO:0099003;GO:0099072;GO:0007411;GO:0007416;GO:0031345;GO:0050768;GO:0099054;GO:0010721	synapse_organization;vesicle-mediated_transport_in_synapse;regulation_of_postsynaptic_membrane_neur...;axon_guidance;synapse_assembly;negative_regulation_of_cell_projection_o...;negative_regulation_of_neurogenesis;presynapse_assembly;negative_regulation_of_cell_development	GO:0045202;GO:0098794;GO:0014069;GO:0099572;GO:0098793;GO:0097060;GO:0045211;GO:0042734;GO:0098839;GO:0099634;GO:0098936;GO:0099055	synapse;postsynapse;postsynaptic_density;postsynaptic_specialization;presynapse;synaptic_membrane;postsynaptic_membrane;presynaptic_membrane;postsynaptic_density_membrane;postsynaptic_specialization_membrane;intrinsic_component_of_postsynaptic_memb...;integral_component_of_postsynaptic_membr...	0	13	0.335	5102.68	0.141	2.982	0.000225
1119	208	AKT2	B4DG79;P31751	67	963108	0.128406	0.705434	1			GO:0005524;GO:0004674	ATP_binding;protein_serine/threonine_kinase_activity	GO:0061025;GO:0030258;GO:0042552;GO:0032869	membrane_fusion;lipid_modification;myelination;cellular_response_to_insulin_stimulus			0	25	0.342	15903.7	0.027	2.92	0.000417
1120	5160	PDHA1	A0A024RBX9;P08559	20	271789	0.0362215	0.320595	3	DOID:10763	HTN			GO:0009165	nucleotide_biosynthetic_process	GO:0005730	nucleolus	1	11	0.295	1507.11	0.182	3.391	0.000218
1121	55770	EXOC2	A0A024QZT2;Q96KP1	92	103199	0.0137407	0.422128	3	DOID:5419	SCH							0	5	0.281	358.946	0.1	3.557	0.00011
1122	2803	GOLGA4	Q13439;Q49A56	92	279840	0.0372951	0.446829	3					GO:0031346;GO:0032535;GO:0050770;GO:0008361;GO:0061387	positive_regulation_of_cell_projection_o...;regulation_of_cellular_component_size;regulation_of_axonogenesis;regulation_of_cell_size;regulation_of_extent_of_cell_growth			0	12	0.305	1495.04	0.061	3.277	0.000209
1123	30820	KCNIP1	Q9NZI2;A0A0C4DFQ7	87	43031	0.0057176	0.41058	3	DOID:10763	HTN					GO:0034702	ion_channel_complex	0	6	0.27	1440.91	0	3.702	0.000151
1124	2743	GLRB	P48167	62	128207	0.0170755	0.296885	3					GO:0099537;GO:0099536;GO:0007268;GO:0050808;GO:0060078;GO:0099565	trans-synaptic_signaling;synaptic_signaling;chemical_synaptic_transmission;synapse_organization;regulation_of_postsynaptic_membrane_pote...;chemical_synaptic_transmission,_postsyna...	GO:0045202;GO:0098794;GO:0097060;GO:0045211;GO:0034702;GO:0098982;GO:0034707	synapse;postsynapse;synaptic_membrane;postsynaptic_membrane;ion_channel_complex;GABA-ergic_synapse;chloride_channel_complex	0	6	0.284	146.314	0	3.519	0.00012
1125	7143	TNR	A1L306;Q92752	68	107127	0.0142645	0.347735	3					GO:0099537;GO:0099536;GO:0007268;GO:0050804;GO:0050808;GO:0032535;GO:0050770;GO:0007411;GO:0031345;GO:0008361;GO:0061387;GO:0031644;GO:0050768;GO:0010721;GO:0050771	trans-synaptic_signaling;synaptic_signaling;chemical_synaptic_transmission;modulation_of_chemical_synaptic_transmis...;synapse_organization;regulation_of_cellular_component_size;regulation_of_axonogenesis;axon_guidance;negative_regulation_of_cell_projection_o...;regulation_of_cell_size;regulation_of_extent_of_cell_growth;regulation_of_neurological_system_proces...;negative_regulation_of_neurogene…	GO:0045202	synapse	0	3	0.274	258.306	0	3.65	8.6e-05
1126	23365	ARHGEF12	B4E2K6;Q9NZN5;E9PMR6	52	279354	0.0372303	0.598083	1	DOID:1826	Epi	GO:0001664	G_protein-coupled_receptor_binding					0	12	0.307	2246.83	0.03	3.258	0.000218
1127	23396	PIP5K1C	O60331	55	312248	0.0416165	0.418098	3			GO:0005524	ATP_binding	GO:0099537;GO:0099536;GO:0007268;GO:0099003;GO:0099504;GO:0099643;GO:0007269;GO:0034330;GO:0016079;GO:0034329;GO:0048488;GO:0030258	trans-synaptic_signaling;synaptic_signaling;chemical_synaptic_transmission;vesicle-mediated_transport_in_synapse;synaptic_vesicle_cycle;signal_release_from_synapse;neurotransmitter_secretion;cell_junction_organization;synaptic_vesicle_exocytosis;cell_junction_assembly;synaptic_vesicle_endocytosis;lipid_modification	GO:0045202;GO:0098793	synapse;presynapse	0	7	0.308	276.634	0.048	3.247	0.000127
1128	1020	CDK5	A0A0S2Z355;Q00535;A0A090N7W4	67	1398188	0.186422	0.649865	1	DOID:10652;DOID:5419;DOID:12858	AD;SCH;HD	GO:0005524;GO:0004674;GO:0005245	ATP_binding;protein_serine/threonine_kinase_activity;voltage-gated_calcium_channel_activity	GO:0099537;GO:0099536;GO:0007268;GO:0050804;GO:0050808;GO:0099003;GO:0099504;GO:0099643;GO:0032535;GO:0007269;GO:0050807;GO:0016079;GO:0098693;GO:0050770;GO:0048488;GO:0007411;GO:0007416;GO:0060078;GO:0031345;GO:0008361;GO:2000300;GO:0099565;GO:0099601;GO:0061387;GO:0050768;GO:0010721;GO:0050771;GO:0055074	trans-synaptic_signaling;synaptic_signaling;chemical_synaptic_transmission;modulation_of_chemical_synaptic_transmis...;synapse_organization;vesicle-mediated_transport_in_synapse;synaptic_vesicle_cycle;signal_release_from_synapse;regulation_of_cellular_component_size;neurotransmitter_secretion;regulation_of_synapse_organization;synaptic_vesicle_exocytosis;regulation_of_synaptic_vesicle_cycle;regul…	GO:0045202;GO:0098794;GO:0014069;GO:0099572;GO:0098793;GO:0097060;GO:0033267;GO:0045211;GO:0030427;GO:0030426	synapse;postsynapse;postsynaptic_density;postsynaptic_specialization;presynapse;synaptic_membrane;axon_part;postsynaptic_membrane;site_of_polarized_growth;growth_cone	0	32	0.35	16890.7	0.034	2.858	0.000496
1129	9039	UBA3	Q8TBC4;F8W8D4	25	100198	0.0133406	0.341679	3			GO:0005524;GO:0051427	ATP_binding;hormone_receptor_binding					0	6	0.284	5144.21	0.2	3.524	0.000157
1130	476	ATP1A1	P05023	2	1493186	0.19909	0.581201	1	DOID:12849;DOID:0060041;DOID:10763	AUT;ASD;HTN	GO:0005524;GO:0016887	ATP_binding;ATPase_activity	GO:0086065	cell_communication_involved_in_cardiac_c...	GO:0045202;GO:0098794;GO:0014069;GO:0099572	synapse;postsynapse;postsynaptic_density;postsynaptic_specialization	0	15	0.34	8018.76	0.038	2.941	0.00025
1131	23043	TNIK	Q9UKE5	93	2727806	0.363721	0.726242	1	DOID:5419	SCH	GO:0005524;GO:0004674	ATP_binding;protein_serine/threonine_kinase_activity	GO:0000165;GO:0043406;GO:0031098;GO:0051403	MAPK_cascade;positive_regulation_of_MAP_kinase_activi...;stress-activated_protein_kinase_signalin...;stress-activated_MAPK_cascade	GO:0045202;GO:0098794;GO:0014069;GO:0099572;GO:0098793	synapse;postsynapse;postsynaptic_density;postsynaptic_specialization;presynapse	0	78	0.368	80006.2	0.018	2.717	0.001254
1132	26146	TRAF3IP1	Q8TDR0	48	1275426	0.170052	0.68443	1					GO:0032606;GO:0032648;GO:0032479;GO:0032608;GO:0032480	type_I_interferon_production;regulation_of_interferon-beta_production;regulation_of_type_I_interferon_producti...;interferon-beta_production;negative_regulation_of_type_I_interferon...			0	54	0.344	29559.6	0.032	2.906	0.000856
1133	64753	CCDC136	Q96JN2;A0A024R758	27	1009016	0.134528	0.189219	3									0	38	0.334	14868.3	0.023	2.996	0.000573
1134	55763	EXOC1	A0A024RDA9;Q9NV70;A0A024RDA1	92	1766403	0.235522	0.693405	1	DOID:10652	AD							0	51	0.345	41585.8	0.033	2.899	0.000852
1135	26127	FGFR1OP2	Q9NVK5	48	76169	0.0101364	0	0									0	4	0.267	74.444	0.5	3.748	8.7e-05
1136	51361	HOOK1	Q9UJC3	42	1302866	0.173711	0.648553	1									0	75	0.343	36943.9	0.024	2.918	0.001164
1137	55704	CCDC88A	O14997;Q3V6T2	67	1320075	0.176006	0.539068	1	DOID:1826	Epi			GO:0031346;GO:0031929	positive_regulation_of_cell_projection_o...;TOR_signaling			0	14	0.342	5050.27	0.077	2.925	0.000224
1138	3797	KIF3C	A2RU78;O14782	27	203580	0.0271261	0.369344	3			GO:0005524;GO:0016887	ATP_binding;ATPase_activity					0	4	0.285	207.58	0	3.504	8.7e-05
1139	401145	CCSER1	Q9C0I3	27	127965	0.0170432	0.0910212	0									0	4	0.279	27.078	0.167	3.58	8.3e-05
1140	23040	MYT1L	Q9UL68	93	152304	0.0202887	0.40364	3	DOID:12849;DOID:5419;DOID:0060041;DOID:1059	AUT;SCH;ASD;ID	GO:0044212;GO:0001012;GO:0003700	transcription_regulatory_region_DNA_bind...;RNA_polymerase_II_regulatory_region_DNA_...;DNA-binding_transcription_factor_activit...					0	4	0.292	172.694	0.167	3.427	9.4e-05
1141	22906	TRAK1	A0A024R2M0;Q9UPV9;B7ZAE5;A0A087X0N0;B7Z218	48	334808	0.0446248	0.436948	3					GO:0031346;GO:0050770;GO:0008088;GO:0098930;GO:0008089	positive_regulation_of_cell_projection_o...;regulation_of_axonogenesis;axo-dendritic_transport;axonal_transport;anterograde_axonal_transport	GO:0033267;GO:0030427;GO:0030426	axon_part;site_of_polarized_growth;growth_cone	0	5	0.304	210.977	0.2	3.288	9.7e-05
1142	9659	PDE4DIP	Q5VU43;A0A0C4DFQ0;A0A0A0MRL8;A0A087WYE4;A0A087WVF8;A0A0A0MRM1;A0A0A0MRM0;A0A075B749	27	1478605	0.197145	0.593383	1									0	32	0.357	15741.5	0.048	2.802	0.000472
1143	8499	PPFIA2	G3V200;Q4LE62;O75334;B7Z7Y5;H0YHK3	56	257293	0.0342885	0.274081	3	DOID:5419	SCH			GO:0099537;GO:0099536;GO:0007268;GO:0050804;GO:0050808;GO:0099003;GO:0099504;GO:0099643;GO:0007269;GO:0016079;GO:0098693;GO:2000300	trans-synaptic_signaling;synaptic_signaling;chemical_synaptic_transmission;modulation_of_chemical_synaptic_transmis...;synapse_organization;vesicle-mediated_transport_in_synapse;synaptic_vesicle_cycle;signal_release_from_synapse;neurotransmitter_secretion;synaptic_vesicle_exocytosis;regulation_of_synaptic_vesicle_cycle;regulation_of_synaptic_vesicle_exocytosi...	GO:0045202;GO:0098793;GO:0048786	synapse;presynapse;presynaptic_active_zone	0	10	0.3	776.632	0.178	3.333	0.000171
1144	58533	SNX6	Q9UNH7;A0A0A0MRI2	93	1797589	0.23968	0.675397	1									0	18	0.347	11572.3	0.078	2.878	0.000289
1145	8658	TNKS	O95271	10	395647	0.0527374	0.615898	1					GO:0031668	cellular_response_to_extracellular_stimu...			0	12	0.316	2130.36	0	3.162	0.000209
1146	8536	CAMK1	B0YIY3;Q14012	62	347345	0.0462966	0.397717	3	DOID:10652;DOID:1826	AD;Epi	GO:0005524;GO:0004674	ATP_binding;protein_serine/threonine_kinase_activity	GO:0050808;GO:0031346;GO:0050807	synapse_organization;positive_regulation_of_cell_projection_o...;regulation_of_synapse_organization	GO:0045202;GO:0098794;GO:0014069;GO:0099572	synapse;postsynapse;postsynaptic_density;postsynaptic_specialization	0	11	0.308	2247.15	0.055	3.249	0.000202
1147	23048	FNBP1	Q96RU3;B7ZL13;B7ZL14	59	280158	0.0373375	0.503346	1									0	6	0.299	333.595	0.067	3.347	0.000114
1148	286	ANK1	P16157;B3KX39	55	169611	0.0225965	0.436948	3	DOID:10652	AD					GO:0045202;GO:0098794;GO:0097060;GO:0033267;GO:0045211	synapse;postsynapse;synaptic_membrane;axon_part;postsynaptic_membrane	0	5	0.296	420.938	0.1	3.378	0.000107
1149	4641	MYO1C	O00159	62	367276	0.0489543	0.5152	1			GO:0005524;GO:0016887	ATP_binding;ATPase_activity	GO:0032535;GO:0034330;GO:0034329;GO:0045216;GO:0032869;GO:0002431;GO:0002757;GO:0043297;GO:0071346;GO:0034341	regulation_of_cellular_component_size;cell_junction_organization;cell_junction_assembly;cell-cell_junction_organization;cellular_response_to_insulin_stimulus;Fc_receptor_mediated_stimulatory_signali...;immune_response-activating_signal_transd...;apical_junction_assembly;cellular_response_to_interferon-gamma;response_to_interferon-gamma	GO:0005730	nucleolus	0	7	0.307	643.469	0.095	3.26	0.000129
1150	4647	MYO7A	Q13402;B9A012	57	76228	0.0101443	0.379113	3			GO:0005524;GO:0016887	ATP_binding;ATPase_activity	GO:0042490;GO:0060563	mechanoreceptor_differentiation;neuroepithelial_cell_differentiation	GO:0045202;GO:0001917	synapse;photoreceptor_inner_segment	0	4	0.278	152.757	0	3.597	9.3e-05
1151	6714	SRC	P12931	55	4037724	0.538393	0.628618	2	DOID:10652;DOID:12849;DOID:0060041	AD;AUT;ASD	GO:0005524;GO:0005080;GO:0051427;GO:0070851	ATP_binding;protein_kinase_C_binding;hormone_receptor_binding;growth_factor_receptor_binding	GO:0099537;GO:0099536;GO:0007268;GO:0050804;GO:0031346;GO:0034330;GO:0034329;GO:0007411;GO:0000165;GO:0099601;GO:0006979;GO:0043406;GO:0031644;GO:0032869;GO:0002218;GO:0002431;GO:0002758;GO:0002757;GO:0038083;GO:0009755;GO:0043491	trans-synaptic_signaling;synaptic_signaling;chemical_synaptic_transmission;modulation_of_chemical_synaptic_transmis...;positive_regulation_of_cell_projection_o...;cell_junction_organization;cell_junction_assembly;axon_guidance;MAPK_cascade;regulation_of_neurotransmitter_receptor_...;response_to_oxidative_stress;positive_regulation_of_MAP_kinase_activi...;regulation_of_neurological_system_proces..…	GO:0045202;GO:0098794;GO:0014069;GO:0099572	synapse;postsynapse;postsynaptic_density;postsynaptic_specialization	0	110	0.38	91033.8	0.042	2.631	0.001638
1152	8204	NRIP1	A8K171;P48552	7	532795	0.0710255	0.500876	1	DOID:10652;DOID:14330	AD;PD	GO:0051427;GO:0044212;GO:0001012	hormone_receptor_binding;transcription_regulatory_region_DNA_bind...;RNA_polymerase_II_regulatory_region_DNA_...	GO:0009755	hormone-mediated_signaling_pathway	GO:0005730	nucleolus	0	14	0.316	1873.38	0.077	3.163	0.000222
1153	2043	EPHA4	A0A024R452;P54764;E9PG71	53	1353861	0.180511	0.61393	1			GO:0005524	ATP_binding	GO:0099537;GO:0099536;GO:0007268;GO:0050804;GO:0050808;GO:0031346;GO:0050807;GO:0050770;GO:0007411;GO:0031345;GO:0000165;GO:0043406;GO:0031098;GO:0050768;GO:0051403;GO:0010721	trans-synaptic_signaling;synaptic_signaling;chemical_synaptic_transmission;modulation_of_chemical_synaptic_transmis...;synapse_organization;positive_regulation_of_cell_projection_o...;regulation_of_synapse_organization;regulation_of_axonogenesis;axon_guidance;negative_regulation_of_cell_projection_o...;MAPK_cascade;positive_regulation_of_MAP_kinase_activi...;stress-activated_protein_kinase_signal…	GO:0045202;GO:0098794;GO:0014069;GO:0099572;GO:0098793;GO:0097060;GO:0033267;GO:0045211;GO:0043197;GO:0030427;GO:0030426;GO:0042734;GO:0098936;GO:0099055	synapse;postsynapse;postsynaptic_density;postsynaptic_specialization;presynapse;synaptic_membrane;axon_part;postsynaptic_membrane;dendritic_spine;site_of_polarized_growth;growth_cone;presynaptic_membrane;intrinsic_component_of_postsynaptic_memb...;integral_component_of_postsynaptic_membr...	0	30	0.342	26427.5	0.055	2.924	0.000552
1154	1969	EPHA2	A0A024QZA8;P29317	67	2284292	0.30458	0.528448	1			GO:0005524	ATP_binding	GO:0034330;GO:0034329;GO:0007411;GO:0000165;GO:0045216;GO:0043297;GO:0043491	cell_junction_organization;cell_junction_assembly;axon_guidance;MAPK_cascade;cell-cell_junction_organization;apical_junction_assembly;protein_kinase_B_signaling			0	35	0.352	26391.6	0.124	2.844	0.000576
1155	51199	NIN	Q8N4C6;Q5XUU0	43	3957651	0.527715	0.497206	4					GO:0031346;GO:0050770	positive_regulation_of_cell_projection_o...;regulation_of_axonogenesis	GO:0033267;GO:0030427;GO:0030426;GO:0005730	axon_part;site_of_polarized_growth;growth_cone;nucleolus	0	179	0.37	165428	0.035	2.705	0.002707
1156	51637	RTRAF	Q549M8;Q9Y224	43	331294	0.0441562	0.373843	3			GO:0003723	RNA_binding					0	6	0.296	5569.68	0.067	3.382	0.000168
1157	11315	PARK7	Q99497;V9HWC2	72	121032	0.0161187	0.53221	1	DOID:14330;DOID:10763;DOID:12858;DOID:2377	PD;HTN;HD;MS	GO:0003723;GO:0051427	RNA_binding;hormone_receptor_binding	GO:0099537;GO:0099536;GO:0007268;GO:0006979;GO:0001504;GO:0018205;GO:0042417;GO:0009755;GO:0043491	trans-synaptic_signaling;synaptic_signaling;chemical_synaptic_transmission;response_to_oxidative_stress;neurotransmitter_uptake;peptidyl-lysine_modification;dopamine_metabolic_process;hormone-mediated_signaling_pathway;protein_kinase_B_signaling	GO:0045202;GO:0098793	synapse;presynapse	0	7	0.29	1223.21	0	3.447	0.000156
1158	5605	MAP2K2	P36507	67	620991	0.0827861	0.371641	3	DOID:10652	AD	GO:0005524;GO:0004674;GO:0004708;GO:0004712;GO:0043539	ATP_binding;protein_serine/threonine_kinase_activity;MAP_kinase_kinase_activity;protein_serine/threonine/tyrosine_kinase...;protein_serine/threonine_kinase_activato...	GO:0000165;GO:0043406;GO:0031098;GO:0051403;GO:0016458	MAPK_cascade;positive_regulation_of_MAP_kinase_activi...;stress-activated_protein_kinase_signalin...;stress-activated_MAPK_cascade;gene_silencing			0	14	0.322	2218.46	0.099	3.108	0.000221
1159	10664	CTCF	P49711	7	264828	0.0352933	0.511705	1	DOID:5419;DOID:1059	SCH;ID	GO:0044212;GO:0001012;GO:0003700	transcription_regulatory_region_DNA_bind...;RNA_polymerase_II_regulatory_region_DNA_...;DNA-binding_transcription_factor_activit...	GO:0018205;GO:0016571;GO:0043414	peptidyl-lysine_modification;histone_methylation;macromolecule_methylation	GO:0005730	nucleolus	0	8	0.297	775.648	0.107	3.369	0.000159
1160	8666	EIF3G	O75821	16	606037	0.080792	0.594254	1			GO:0003723;GO:0008135	RNA_binding;translation_factor_activity,_RNA_binding					0	14	0.329	7567.47	0.011	3.036	0.00025
1161	9131	AIFM1	E9PMA0;O95831	19	1415380	0.188714	0.386698	3	DOID:10652	AD			GO:0006979;GO:0031668	response_to_oxidative_stress;cellular_response_to_extracellular_stimu...			0	128	0.343	94503.6	0.013	2.916	0.002152
1162	5037	PEBP1	D9IAI1;P30086	62	443326	0.0590952	0.481162	3	DOID:10652;DOID:5419;DOID:10763	AD;SCH;HTN	GO:0005524;GO:0003723	ATP_binding;RNA_binding	GO:0000165	MAPK_cascade			0	8	0.313	524.271	0.071	3.199	0.000136
1163	4134	MAP4	P27816	7	644776	0.0859577	0.618639	1			GO:0003723	RNA_binding	GO:0031345	negative_regulation_of_cell_projection_o...	GO:0045202;GO:0098794;GO:0014069;GO:0099572	synapse;postsynapse;postsynaptic_density;postsynaptic_specialization	0	14	0.324	2211.18	0.022	3.084	0.000225
1164	9672	SDC3	O75056	92	24819	0.00328911	0	0					GO:0030203	glycosaminoglycan_metabolic_process			0	2	0.255	7.671	0	3.916	6.4e-05
1165	5163	PDK1	Q15118;B7Z7N6	19	1381912	0.184252	0.300229	3	DOID:10652	AD	GO:0005524	ATP_binding	GO:0009165;GO:0006979	nucleotide_biosynthetic_process;response_to_oxidative_stress	GO:0005730	nucleolus	0	166	0.344	173727	0.005	2.911	0.003403
1166	491	ATP2B2	A0A024R2K6;Q01814;Q4J699;Q4LE63;A0A024R2E4	53	93081	0.0123915	0.206913	3	DOID:12849;DOID:0060041	AUT;ASD	GO:0005524;GO:0016887	ATP_binding;ATPase_activity	GO:0055074	calcium_ion_homeostasis	GO:0045202;GO:0098794;GO:0014069;GO:0099572;GO:0098793;GO:0097060;GO:0045211;GO:0098839;GO:0099634;GO:0098982	synapse;postsynapse;postsynaptic_density;postsynaptic_specialization;presynapse;synaptic_membrane;postsynaptic_membrane;postsynaptic_density_membrane;postsynaptic_specialization_membrane;GABA-ergic_synapse	0	3	0.268	40.078	0	3.734	8e-05
1167	6708	SPTA1	P02549	55	1236689	0.164887	0.442378	3					GO:0032535;GO:0007411;GO:0000165	regulation_of_cellular_component_size;axon_guidance;MAPK_cascade			0	14	0.327	3372.49	0.11	3.055	0.000234
1168	6709	SPTAN1	Q13813;A0A0D9SGF6;A0A0D9SF54	55	2189618	0.291956	0.67641	1	DOID:5419;DOID:1826;DOID:1059	SCH;Epi;ID			GO:0032535;GO:0007411;GO:0000165	regulation_of_cellular_component_size;axon_guidance;MAPK_cascade			0	41	0.364	46026.3	0.037	2.749	0.000733
1169	1509	CTSD	P07339;V9HWI3	2	278008	0.0370508	0.42383	3	DOID:10652;DOID:12849;DOID:0060041;DOID:1826;DOID:10763;DOID:2377	AD;AUT;ASD;Epi;HTN;MS							0	7	0.304	1180.2	0.19	3.286	0.000136
1170	10048	RANBP9	A0A024QZW3;Q96S59	67	1056408	0.140847	0.57799	1	DOID:10652;DOID:5419	AD;SCH			GO:0007411;GO:0000165	axon_guidance;MAPK_cascade			0	33	0.344	31130.7	0.038	2.906	0.000607
1171	6857	SYT1	A0A024RBE9;P21579;J3KQA0	49	328991	0.0438491	0.53362	1	DOID:1826;DOID:9255	Epi;FTD			GO:0099537;GO:0099536;GO:0007268;GO:0050804;GO:0099003;GO:0099504;GO:0031346;GO:0099643;GO:0007269;GO:0016079;GO:0098693;GO:0048488;GO:2000300;GO:0061025;GO:0031629;GO:0048791	trans-synaptic_signaling;synaptic_signaling;chemical_synaptic_transmission;modulation_of_chemical_synaptic_transmis...;vesicle-mediated_transport_in_synapse;synaptic_vesicle_cycle;positive_regulation_of_cell_projection_o...;signal_release_from_synapse;neurotransmitter_secretion;synaptic_vesicle_exocytosis;regulation_of_synaptic_vesicle_cycle;synaptic_vesicle_endocytosis;regulation_of_synaptic_ves…	GO:0045202;GO:0098793;GO:0097060;GO:0008021;GO:0042734;GO:0030672;GO:0098563;GO:0030285	synapse;presynapse;synaptic_membrane;synaptic_vesicle;presynaptic_membrane;synaptic_vesicle_membrane;intrinsic_component_of_synaptic_vesicle_...;integral_component_of_synaptic_vesicle_m...	1	14	0.305	3749.1	0.022	3.283	0.000242
1172	27340	UTP20	O75691	11	100727	0.0134111	0.369344	3			GO:0003723	RNA_binding	GO:0006364	rRNA_processing	GO:0005730	nucleolus	0	4	0.276	240.432	0	3.621	9.4e-05
1173	3845	KRAS	A0A024RAV5;P01116;I1SRC5;L7RSL8	88	7499457	1	0.571875	2			GO:0003924	GTPase_activity	GO:0099537;GO:0099536;GO:0007268;GO:0050804;GO:0048168;GO:0000165;GO:0043406;GO:0002218;GO:0002758;GO:0002757	trans-synaptic_signaling;synaptic_signaling;chemical_synaptic_transmission;modulation_of_chemical_synaptic_transmis...;regulation_of_neuronal_synaptic_plastici...;MAPK_cascade;positive_regulation_of_MAP_kinase_activi...;activation_of_innate_immune_response;innate_immune_response-activating_signal...;immune_response-activating_signal_transd...			0	429	0.412	658143	0.01	2.425	0.007112
1174	26519	TIMM10	P62072	19	183106	0.024396	0.294759	3									0	5	0.281	644.313	0.2	3.56	0.000107
1175	472	ATM	A0A024R3C7;Q13315	5	813937	0.108515	0.572951	1	DOID:5419;DOID:12858	SCH;HD	GO:0005524;GO:0004674	ATP_binding;protein_serine/threonine_kinase_activity	GO:0031929	TOR_signaling	GO:0005730	nucleolus	0	33	0.332	8668.56	0.062	3.008	0.000518
1176	1965	EIF2S1	P05198;Q53XC0	74	949036	0.126529	0.622541	1	DOID:10652;DOID:1826	AD;Epi	GO:0003723;GO:0008135;GO:0043021;GO:0043022	RNA_binding;translation_factor_activity,_RNA_binding;ribonucleoprotein_complex_binding;ribosome_binding	GO:0006979;GO:0031668	response_to_oxidative_stress;cellular_response_to_extracellular_stimu...	GO:0045202	synapse	0	14	0.339	5998.53	0.066	2.948	0.000238
1177	317	APAF1	O14727	5	68908	0.00916818	0	0	DOID:3312;DOID:12849;DOID:5419;DOID:0060041;DOID:12858	BD;AUT;SCH;ASD;HD	GO:0005524	ATP_binding					0	1	0.267	0		3.742	4.5e-05
1178	5501	PPP1CC	P36873;A0A024RBP2	5	1138602	0.151807	0.613721	1			GO:0003723;GO:0004722	RNA_binding;protein_serine/threonine_phosphatase_act...			GO:0045202;GO:0098794;GO:0098793;GO:0043197;GO:0005730	synapse;postsynapse;presynapse;dendritic_spine;nucleolus	0	69	0.341	51942.4	0.023	2.929	0.001187
1179	5590	PRKCZ	Q05513	62	1569252	0.209233	0.589786	1	DOID:3312;DOID:5419;DOID:1826	BD;SCH;Epi	GO:0005524;GO:0004674;GO:0071889	ATP_binding;protein_serine/threonine_kinase_activity;14-3-3_protein_binding	GO:0099537;GO:0099536;GO:0007268;GO:0050804;GO:0099072;GO:0060078;GO:0000165;GO:0099565;GO:0031644;GO:0032869;GO:0070528	trans-synaptic_signaling;synaptic_signaling;chemical_synaptic_transmission;modulation_of_chemical_synaptic_transmis...;regulation_of_postsynaptic_membrane_neur...;regulation_of_postsynaptic_membrane_pote...;MAPK_cascade;chemical_synaptic_transmission,_postsyna...;regulation_of_neurological_system_proces...;cellular_response_to_insulin_stimulus;protein_kinase_C_signaling	GO:0045202;GO:0098794;GO:0014069;GO:0099572;GO:0033267	synapse;postsynapse;postsynaptic_density;postsynaptic_specialization;axon_part	0	38	0.348	13585.4	0.08	2.874	0.000562
1180	2648	KAT2A	Q92830	67	981913	0.130913	0.39569	3					GO:0099537;GO:0099536;GO:0007268;GO:0050804;GO:0031346;GO:0018205	trans-synaptic_signaling;synaptic_signaling;chemical_synaptic_transmission;modulation_of_chemical_synaptic_transmis...;positive_regulation_of_cell_projection_o...;peptidyl-lysine_modification			0	19	0.332	3829.61	0.211	3.008	0.000293
1181	5218	CDK14	O94921;B4DK59;E7EUK8	67	1005804	0.134099	0.403982	3			GO:0005524;GO:0004674	ATP_binding;protein_serine/threonine_kinase_activity					0	10	0.327	1926.45	0.2	3.058	0.00017
1182	4155	MBP	P02686;A0A024R384	67	2003600	0.267151	0.510795	1	DOID:10652;DOID:5419;DOID:2377	AD;SCH;MS			GO:0099537;GO:0099536;GO:0007268;GO:0000165;GO:0042552	trans-synaptic_signaling;synaptic_signaling;chemical_synaptic_transmission;MAPK_cascade;myelination	GO:0033267	axon_part	0	52	0.356	20433.1	0.054	2.812	0.000742
1183	115703	ARHGAP33	O14559;A1A5D2	57	158491	0.0211137	0.286158	3					GO:0050808;GO:0050807	synapse_organization;regulation_of_synapse_organization	GO:0045202;GO:0098794;GO:0043197	synapse;postsynapse;dendritic_spine	0	3	0.28	54.656	0	3.571	7.3e-05
1184	85358	SHANK3	Q9BYB0	55	1488561	0.198473	0.400678	3	DOID:12849;DOID:5419;DOID:0060041;DOID:1059	AUT;SCH;ASD;ID			GO:0099537;GO:0099536;GO:0007268;GO:0050804;GO:0050808;GO:0031346;GO:0032535;GO:0050807;GO:0007411;GO:0007416;GO:0060078;GO:0008361;GO:0048168;GO:0000165;GO:0099565;GO:0099601;GO:0031644	trans-synaptic_signaling;synaptic_signaling;chemical_synaptic_transmission;modulation_of_chemical_synaptic_transmis...;synapse_organization;positive_regulation_of_cell_projection_o...;regulation_of_cellular_component_size;regulation_of_synapse_organization;axon_guidance;synapse_assembly;regulation_of_postsynaptic_membrane_pote...;regulation_of_cell_size;regulation_of_neuronal_synaptic_plastici...…	GO:0045202;GO:0098794;GO:0014069;GO:0099572;GO:0097060;GO:0045211;GO:0043197;GO:0034702	synapse;postsynapse;postsynaptic_density;postsynaptic_specialization;synaptic_membrane;postsynaptic_membrane;dendritic_spine;ion_channel_complex	0	28	0.345	8673.56	0.148	2.898	0.000417
1185	5364	PLXNB1	O43157	52	325286	0.0433551	0.346976	3			GO:0032794	GTPase_activating_protein_binding	GO:0050808;GO:0031346;GO:0050770;GO:0007411;GO:0007416	synapse_organization;positive_regulation_of_cell_projection_o...;regulation_of_axonogenesis;axon_guidance;synapse_assembly			0	9	0.292	3463.32	0.194	3.428	0.000192
1186	54434	SSH1	Q8WYL5	2	266852	0.0355632	0.565893	1					GO:0099537;GO:0099536;GO:0007268;GO:0050804;GO:0050808;GO:0050807;GO:0060078;GO:0099565;GO:0031644;GO:0031668	trans-synaptic_signaling;synaptic_signaling;chemical_synaptic_transmission;modulation_of_chemical_synaptic_transmis...;synapse_organization;regulation_of_synapse_organization;regulation_of_postsynaptic_membrane_pote...;chemical_synaptic_transmission,_postsyna...;regulation_of_neurological_system_proces...;cellular_response_to_extracellular_stimu...	GO:0033267;GO:0030427;GO:0030426	axon_part;site_of_polarized_growth;growth_cone	0	11	0.308	1156.38	0.018	3.249	0.000192
1187	1968	EIF2S3	P41091	74	362978	0.0483812	0.155997	3	DOID:1059	ID	GO:0003924;GO:0003723;GO:0008135	GTPase_activity;RNA_binding;translation_factor_activity,_RNA_binding					0	3	0.3	222.754	0.333	3.334	7.4e-05
1188	5530	PPP3CA	A0A0S2Z4C6;Q08209;A0A0S2Z4B5	59	597962	0.0797153	0.639493	1	DOID:10652;DOID:5419;DOID:9255	AD;SCH;FTD	GO:0004722	protein_serine/threonine_phosphatase_act...	GO:0099537;GO:0099536;GO:0007268;GO:0050804;GO:0060078;GO:0031345;GO:0099565;GO:0050768;GO:0010721;GO:0019722;GO:0007223;GO:0010611;GO:0016458	trans-synaptic_signaling;synaptic_signaling;chemical_synaptic_transmission;modulation_of_chemical_synaptic_transmis...;regulation_of_postsynaptic_membrane_pote...;negative_regulation_of_cell_projection_o...;chemical_synaptic_transmission,_postsyna...;negative_regulation_of_neurogenesis;negative_regulation_of_cell_development;calcium-mediated_signaling;Wnt_signaling_pathway,_calcium_modulatin...;r…	GO:0045202;GO:0098794;GO:0043197	synapse;postsynapse;dendritic_spine	1	19	0.325	3782.88	0.041	3.074	0.000306
1189	10049	DNAJB6	O75190;A0A0J9YX62;E9PH18	16	591169	0.0788094	0.494196	3									0	18	0.322	4919.48	0.065	3.108	0.000286
1190	3856	KRT8	Q7L4M3;P05787	27	1216504	0.162195	0.487546	3									0	38	0.339	21460.5	0.044	2.949	0.000602
1191	2596	GAP43	P17677;Q5U058	62	168754	0.0224822	0.294759	3	DOID:5419	SCH			GO:0050808;GO:0050807;GO:0007411;GO:0007416;GO:0051963	synapse_organization;regulation_of_synapse_organization;axon_guidance;synapse_assembly;regulation_of_synapse_assembly	GO:0045202;GO:0098794;GO:0014069;GO:0099572;GO:0033267;GO:0030427;GO:0030426;GO:0098982	synapse;postsynapse;postsynaptic_density;postsynaptic_specialization;axon_part;site_of_polarized_growth;growth_cone;GABA-ergic_synapse	0	5	0.29	81.828	0	3.448	9.8e-05
1192	80854	SETD7	D6RJA0;Q8WTS6;B5MCZ8	7	407590	0.05433	0.454731	3			GO:0042054;GO:0018024;GO:0008276;GO:0016278;GO:0008757;GO:0016741;GO:0008168	histone_methyltransferase_activity;histone-lysine_N-methyltransferase_activ...;protein_methyltransferase_activity;lysine_N-methyltransferase_activity;S-adenosylmethionine-dependent_methyltra...;transferase_activity,_transferring_one-c...;methyltransferase_activity	GO:0018205;GO:0016571;GO:0034968;GO:0043414	peptidyl-lysine_modification;histone_methylation;histone_lysine_methylation;macromolecule_methylation	GO:0005730	nucleolus	0	10	0.31	742.618	0.111	3.226	0.000168
1193	8350	H3C1	P68431	7	3138985	0.41855	0.544006	1					GO:0016458	gene_silencing			0	194	0.37	229280	0.014	2.699	0.003167
1194	2314	FLII	Q13045	11	194322	0.0258916	0.192131	3									0	6	0.29	696.408	0.067	3.453	0.000138
1195	5518	PPP2R1A	A8K7B7;P30153;B3KQV6	5	712092	0.094934	0.53934	1	DOID:1059	ID	GO:0004722	protein_serine/threonine_phosphatase_act...	GO:0000165	MAPK_cascade	GO:0045202	synapse	0	43	0.329	19322.6	0.068	3.041	0.000708
1196	1062	CENPE	Q02224	43	578395	0.0771061	0.57458	1			GO:0005524;GO:0016887	ATP_binding;ATPase_activity					0	12	0.317	1748.25	0.091	3.152	0.0002
1197	7248	TSC1	Q86WV8;Q92574;X5D9D2;Q32NF0	67	1488545	0.198471	0.53899	1	DOID:12849;DOID:0060041;DOID:1826;DOID:1059	AUT;ASD;Epi;ID	GO:0032794	GTPase_activating_protein_binding	GO:0050808;GO:0032535;GO:0034330;GO:0034329;GO:0031345;GO:0008361;GO:0006979;GO:0042552;GO:0032869;GO:0050768;GO:0010721;GO:0031668;GO:0031929	synapse_organization;regulation_of_cellular_component_size;cell_junction_organization;cell_junction_assembly;negative_regulation_of_cell_projection_o...;regulation_of_cell_size;response_to_oxidative_stress;myelination;cellular_response_to_insulin_stimulus;negative_regulation_of_neurogenesis;negative_regulation_of_cell_development;cellular_response_to_extracellular_stimu...;TOR_signaling	GO:0045202;GO:0098794;GO:0014069;GO:0099572;GO:0033267;GO:0030427;GO:0030426	synapse;postsynapse;postsynaptic_density;postsynaptic_specialization;axon_part;site_of_polarized_growth;growth_cone	0	38	0.353	20800.9	0.036	2.832	0.000569
1198	26056	RAB11FIP5	Q9BXF6;Q9UFM0;A0A1B0GTL5	92	102303	0.0136213	0.318704	3									0	5	0.276	263.125	0	3.623	0.000117
1199	4716	NDUFB10	A8K761;O96000	43	223114	0.0297309	0.466212	3									0	5	0.302	605.016	0	3.309	0.0001
1200	5921	RASA1	P20936;Q59GK3	67	1450109	0.193345	0.621479	1			GO:0003924	GTPase_activity	GO:0032535;GO:0000165	regulation_of_cellular_component_size;MAPK_cascade			0	19	0.342	5579.84	0.105	2.922	0.000299
1201	59	ACTA2	D2JYH4;P62736	24	45111	0.00599496	0.155997	3	DOID:10763	HTN	GO:0005524	ATP_binding					0	3	0.265	62.772	0	3.774	7.5e-05
1202	5688	PSMA7	A0A0K0K1K4;O14818	4	580754	0.0774207	0.544483	1					GO:0000165;GO:0050852;GO:0002218;GO:0002758;GO:0002757	MAPK_cascade;T_cell_receptor_signaling_pathway;activation_of_innate_immune_response;innate_immune_response-activating_signal...;immune_response-activating_signal_transd...	GO:0045202;GO:0098794	synapse;postsynapse	0	15	0.326	2650.86	0.219	3.065	0.000241
1203	23092	ARHGAP26	A0A0S2Z536;Q9UNA1	57	97569	0.01299	0.206913	3									0	3	0.278	92.174	0	3.591	7.6e-05
1204	8125	ANP32A	P39687	11	111030	0.014785	0.199689	3			GO:0003723	RNA_binding					0	8	0.284	463.217	0	3.515	0.00016
1205	8661	EIF3A	Q14152	5	363454	0.0484446	0.519639	1			GO:0003723;GO:0008135	RNA_binding;translation_factor_activity,_RNA_binding	GO:0000165	MAPK_cascade	GO:0045202;GO:0098794;GO:0014069;GO:0099572;GO:0005730	synapse;postsynapse;postsynaptic_density;postsynaptic_specialization;nucleolus	0	11	0.307	3219.82	0.036	3.259	0.000201
1206	5580	PRKCD	A0A024R328;B4DFV1;Q05655	62	918514	0.122459	0.522861	1	DOID:14330;DOID:12858	PD;HD	GO:0005524;GO:0004674	ATP_binding;protein_serine/threonine_kinase_activity	GO:0032535;GO:0031345;GO:0000165;GO:0006979;GO:0032869;GO:0002218;GO:0002431;GO:0002758;GO:0002757;GO:0071346;GO:0034341;GO:0060333	regulation_of_cellular_component_size;negative_regulation_of_cell_projection_o...;MAPK_cascade;response_to_oxidative_stress;cellular_response_to_insulin_stimulus;activation_of_innate_immune_response;Fc_receptor_mediated_stimulatory_signali...;innate_immune_response-activating_signal...;immune_response-activating_signal_transd...;cellular_response_to_interferon-gamma;response_to_interferon-gamma;i…			0	25	0.332	5863.64	0.043	3.012	0.000378
1207	5066	PAM	P19021;O43832	27	131629	0.0175318	0.347735	3									0	3	0.28	121.909	0	3.572	7.4e-05
1208	7001	PRDX2	P32119;V9HW12	2	700430	0.0933789	0.497383	3	DOID:10652;DOID:14330;DOID:5419;DOID:9255	AD;PD;SCH;FTD			GO:0000165;GO:0006979;GO:0043406	MAPK_cascade;response_to_oxidative_stress;positive_regulation_of_MAP_kinase_activi...			0	18	0.329	8595.2	0.15	3.039	0.000312
1209	5052	PRDX1	Q06830	10	487028	0.0649227	0.532251	1	DOID:10652;DOID:5419	AD;SCH	GO:0003723	RNA_binding	GO:0000165;GO:0006979;GO:0031098;GO:0051403	MAPK_cascade;response_to_oxidative_stress;stress-activated_protein_kinase_signalin...;stress-activated_MAPK_cascade			1	9	0.321	1060.68	0.111	3.118	0.000161
1210	2821	GPI	P06744;B4DE36	88	57534	0.00765151	0.196522	3	DOID:9255	FTD	GO:0008083;GO:0005125	growth_factor_activity;cytokine_activity	GO:0009165	nucleotide_biosynthetic_process			0	2	0.26	63.619	0	3.848	6.9e-05
1211	5500	PPP1CB	P62140;V9HW04	5	747820	0.0996982	0.513051	1			GO:0004722	protein_serine/threonine_phosphatase_act...			GO:0005730	nucleolus	0	25	0.334	9868.95	0.04	2.995	0.000403
1212	65266	WNK4	Q96J92	68	284096	0.0378626	0.255045	3	DOID:10763	HTN	GO:0005524;GO:0004674	ATP_binding;protein_serine/threonine_kinase_activity					0	5	0.302	650.319	0	3.314	0.000107
1213	10787	NCKAP1	Q9Y2A7	43	839849	0.11197	0.492962	3					GO:0031346;GO:0032535;GO:0002431;GO:0002757	positive_regulation_of_cell_projection_o...;regulation_of_cellular_component_size;Fc_receptor_mediated_stimulatory_signali...;immune_response-activating_signal_transd...			0	9	0.322	894.655	0.222	3.104	0.00015
1214	25875	LETMD1	Q6P1Q0;F8W1Z2	85	125862	0.0167628	0.323638	3			GO:0043021;GO:0043022	ribonucleoprotein_complex_binding;ribosome_binding					0	4	0.286	418.802	0	3.491	9.2e-05
1215	23242	COBL	O75128	93	696043	0.0927939	0.542165	1	DOID:5419	SCH			GO:0031346	positive_regulation_of_cell_projection_o...	GO:0033267;GO:0030427;GO:0030426	axon_part;site_of_polarized_growth;growth_cone	0	7	0.316	916.809	0.143	3.162	0.00013
1216	5588	PRKCQ	Q04759	55	373027	0.0497211	0.348429	3	DOID:3312;DOID:5419	BD;SCH	GO:0005524;GO:0004674	ATP_binding;protein_serine/threonine_kinase_activity	GO:0007411;GO:0050852;GO:0032869;GO:0002757	axon_guidance;T_cell_receptor_signaling_pathway;cellular_response_to_insulin_stimulus;immune_response-activating_signal_transd...			0	8	0.306	520.413	0.107	3.271	0.000144
1217	29127	RACGAP1	A0A024R136;B2RE34;Q9H0H5	5	527084	0.070264	0.599904	1									0	12	0.32	3146.87	0.045	3.125	0.000209
1218	27	ABL2	P42684	55	1560046	0.208005	0.470229	3			GO:0005524	ATP_binding	GO:0031346;GO:0055074;GO:0038083	positive_regulation_of_cell_projection_o...;calcium_ion_homeostasis;peptidyl-tyrosine_autophosphorylation			0	27	0.346	12298.4	0.16	2.889	0.000405
1219	1271	CNTFR	P26992	55	336859	0.0448983	0.0910212	0									0	4	0.3	619.093	0	3.33	9.6e-05
1220	11248	NXPH3	O95157	55	174911	0.0233032	0	0									0	2	0.284	0	1	3.517	5.8e-05
1221	114784	CSMD2	Q7Z408	55	313102	0.0417304	0.373618	3	DOID:5419	SCH							0	5	0.295	339.828	0	3.395	0.000106
1222	1795	DOCK3	Q8IZD9	55	671836	0.089566	0.233308	3	DOID:10652	AD							0	8	0.318	2085.59	0.214	3.141	0.000146
1223	6137	RPL13	A8K4C8;P26373	5	1315343	0.175375	0.590536	1	DOID:5419	SCH	GO:0003723;GO:0003735	RNA_binding;structural_constituent_of_ribosome	GO:0006614;GO:0019083	SRP-dependent_cotranslational_protein_ta...;viral_transcription	GO:0022625;GO:0005730	cytosolic_large_ribosomal_subunit;nucleolus	0	20	0.345	7485.69	0.074	2.897	0.000312
1224	357	SHROOM2	B7Z682;Q13796;F5H3B6;Q68DU3	55	429624	0.0572681	0.284092	3									0	5	0.308	489.798	0	3.243	0.000101
1225	610	HCN2	Q9UL51	55	437757	0.0583526	0.420295	3	DOID:1826	Epi	GO:0030552	cAMP_binding	GO:0051591	response_to_cAMP	GO:0034702	ion_channel_complex	0	7	0.305	5646.79	0	3.275	0.000165
1226	57148	RALGAPB	Q6MZJ2;Q86X10	93	360147	0.0480037	0.291196	3									0	5	0.301	341.614	0.1	3.326	0.000102
1227	445815	PALM2AKAP2	Q9Y2D5	55	514295	0.0685586	0.153238	3									0	8	0.312	687.319	0.143	3.21	0.000141
1228	22999	RIMS1	Q3ZCW0;Q86UR5;B7Z9Z3;B7Z7W2	2	385389	0.0513696	0.484455	3	DOID:5419	SCH	GO:0003723	RNA_binding	GO:0099537;GO:0099536;GO:0007268;GO:0050804;GO:0099003;GO:0099504;GO:0031346;GO:0099643;GO:0007269;GO:0016079;GO:0098693;GO:0060078;GO:2000300;GO:0099565;GO:0061025;GO:0031644;GO:0048791	trans-synaptic_signaling;synaptic_signaling;chemical_synaptic_transmission;modulation_of_chemical_synaptic_transmis...;vesicle-mediated_transport_in_synapse;synaptic_vesicle_cycle;positive_regulation_of_cell_projection_o...;signal_release_from_synapse;neurotransmitter_secretion;synaptic_vesicle_exocytosis;regulation_of_synaptic_vesicle_cycle;regulation_of_postsynaptic_membrane_pote...;regulation_…	GO:0045202;GO:0098793;GO:0097060;GO:0042734;GO:0048786	synapse;presynapse;synaptic_membrane;presynaptic_membrane;presynaptic_active_zone	0	8	0.31	2054.6	0	3.23	0.00015
1229	23114	NFASC	O94856;B4DRH7	55	470126	0.0626689	0.118857	3	DOID:1826;DOID:2377	Epi;MS			GO:0050808;GO:0034330;GO:0034329;GO:0007411;GO:0042552;GO:0045216;GO:0032288	synapse_organization;cell_junction_organization;cell_junction_assembly;axon_guidance;myelination;cell-cell_junction_organization;myelin_assembly	GO:0033267	axon_part	0	5	0.31	86.061	0.4	3.231	9.6e-05
1230	11176	BAZ2A	F8VU39;Q9UIF9;J3QK86	55	388457	0.0517787	0.155997	3			GO:0003723;GO:0051427;GO:0044212	RNA_binding;hormone_receptor_binding;transcription_regulatory_region_DNA_bind...	GO:0043414;GO:0016458	macromolecule_methylation;gene_silencing	GO:0005730	nucleolus	0	3	0.308	165.539	0	3.25	7.2e-05
1231	23230	VPS13A	Q96RL7	55	479807	0.0639598	0.184455	3									0	5	0.311	697.946	0.3	3.215	9.8e-05
1232	10021	HCN4	Q9Y3Q4	55	103522	0.0137838	0.196522	3	DOID:1826	Epi	GO:0030552	cAMP_binding	GO:0086065;GO:0051591	cell_communication_involved_in_cardiac_c...;response_to_cAMP	GO:0034702	ion_channel_complex	0	2	0.268	59.21	0	3.727	6.4e-05
1233	2533	FYB1	O15117	55	598910	0.0798417	0.298057	3					GO:0050852;GO:0002757	T_cell_receptor_signaling_pathway;immune_response-activating_signal_transd...			0	7	0.317	5788.45	0.048	3.157	0.000159
1234	2550	GABBR1	Q59HG8;Q9UBS5;A0A1U9X7R0;Q5SUJ9;Q8IW08	55	444812	0.0592934	0.303427	3	DOID:10652;DOID:12849;DOID:5419;DOID:0060041;DOID:1826	AD;AUT;SCH;ASD;Epi	GO:0004930	G_protein-coupled_receptor_activity	GO:0060078	regulation_of_postsynaptic_membrane_pote...	GO:0045202;GO:0098794;GO:0098793;GO:0097060;GO:0045211;GO:0042734;GO:0098982	synapse;postsynapse;presynapse;synaptic_membrane;postsynaptic_membrane;presynaptic_membrane;GABA-ergic_synapse	0	9	0.309	1582.85	0.139	3.232	0.000169
1235	23013	SPEN	Q96T58	11	687754	0.0916886	0.444116	3			GO:0003723	RNA_binding					0	11	0.325	3194.14	0.073	3.081	0.000192
1236	2571	GAD1	A0A0S2Z3V5;Q8IVA8;Q99259	62	489491	0.0652511	0.452324	3	DOID:10652;DOID:3312;DOID:12849;DOID:14330;DOID:5419;DOID:0060041;DOID:1826;DOID:2377	AD;BD;AUT;PD;SCH;ASD;Epi;MS			GO:0099537;GO:0099536;GO:0007268;GO:0099643;GO:0007269	trans-synaptic_signaling;synaptic_signaling;chemical_synaptic_transmission;signal_release_from_synapse;neurotransmitter_secretion	GO:0045202;GO:0098793;GO:0033267;GO:0048786	synapse;presynapse;axon_part;presynaptic_active_zone	0	7	0.314	1217.26	0	3.189	0.000125
1237	171023	ASXL1	Q498B9;Q8IXJ9	55	344261	0.0458853	0.155997	3			GO:0051427	hormone_receptor_binding					0	3	0.308	56.015	0	3.244	7.1e-05
1238	25924	MYRIP	Q8NFW9	55	391632	0.052202	0.353923	3	DOID:10652	AD					GO:0045202	synapse	0	6	0.308	515.9	0.133	3.252	0.00012
1239	287	ANK2	Q01484;A0A024RDI4	92	935886	0.124776	0.624353	1	DOID:5419	SCH			GO:0034330;GO:0034329;GO:0042552;GO:0045216;GO:0086065;GO:0019722;GO:0032288;GO:0055074	cell_junction_organization;cell_junction_assembly;myelination;cell-cell_junction_organization;cell_communication_involved_in_cardiac_c...;calcium-mediated_signaling;myelin_assembly;calcium_ion_homeostasis	GO:0045202;GO:0098794;GO:0097060;GO:0033267;GO:0045211	synapse;postsynapse;synaptic_membrane;axon_part;postsynaptic_membrane	0	16	0.337	8026.79	0.025	2.972	0.000274
1240	26275	HIBCH	A0A140VJL0;Q6NVY1	19	347497	0.0463168	0.286158	3					GO:0030258	lipid_modification			0	3	0.303	871.171	0	3.299	7.9e-05
1241	2639	GCDH	A0A024R7F9;Q92947	2	429363	0.0572333	0.27142	3					GO:0009165;GO:0030258	nucleotide_biosynthetic_process;lipid_modification			0	11	0.312	1143.51	0.382	3.208	0.000187
1242	2556	GABRA3	P34903	25	134867	0.0179635	0.347735	3	DOID:12849;DOID:5419;DOID:0060041	AUT;SCH;ASD			GO:0099537;GO:0099536;GO:0007268;GO:0060078	trans-synaptic_signaling;synaptic_signaling;chemical_synaptic_transmission;regulation_of_postsynaptic_membrane_pote...	GO:0045202;GO:0098794;GO:0099572;GO:0097060;GO:0045211;GO:0034702;GO:0099634;GO:0098982;GO:0098936;GO:0099055;GO:0034707	synapse;postsynapse;postsynaptic_specialization;synaptic_membrane;postsynaptic_membrane;ion_channel_complex;postsynaptic_specialization_membrane;GABA-ergic_synapse;intrinsic_component_of_postsynaptic_memb...;integral_component_of_postsynaptic_membr...;chloride_channel_complex	0	3	0.287	102.927	0	3.485	7.4e-05
1243	10427	SEC24B	O95487;B4DTM6	49	727922	0.0970449	0.436357	3					GO:0042490;GO:0060563	mechanoreceptor_differentiation;neuroepithelial_cell_differentiation			0	8	0.317	1264.03	0.107	3.153	0.000139
1244	462	SERPINC1	A0A024R944;P01008	55	41205	0.00547411	0	0	DOID:10763	HTN					GO:0072562	blood_microparticle	0	1	0.253	0		3.952	4.4e-05
1245	6396	SEC13	P55735;A8MWR8	18	447754	0.0596857	0.549228	1					GO:0019083;GO:0009165;GO:0031929;GO:0016458	viral_transcription;nucleotide_biosynthetic_process;TOR_signaling;gene_silencing			0	9	0.311	3545.53	0.028	3.212	0.000178
1246	4606	MYBPC2	A0A140VJQ0;Q14324	7	353247	0.0470836	0.626077	1									0	17	0.318	7741.18	0.029	3.144	0.000306
1247	1737	DLAT	P10515;Q86YI5	20	349628	0.046601	0.343934	3					GO:0009165	nucleotide_biosynthetic_process			0	9	0.292	1160.24	0.222	3.424	0.000181
1248	8454	CUL1	A0A090N7U0;B3KTW0;Q13616	72	375976	0.0501144	0.621015	1	DOID:10763	HTN			GO:0000165;GO:0031098;GO:0050852;GO:0002218;GO:0051403;GO:0002758;GO:0002757	MAPK_cascade;stress-activated_protein_kinase_signalin...;T_cell_receptor_signaling_pathway;activation_of_innate_immune_response;stress-activated_MAPK_cascade;innate_immune_response-activating_signal...;immune_response-activating_signal_transd...			0	13	0.313	1834.17	0.051	3.19	0.000225
1249	5692	PSMB4	A0A140VK46;P28070	27	405828	0.054095	0.402861	3	DOID:14330	PD			GO:0000165;GO:0050852;GO:0002218;GO:0002758;GO:0002757	MAPK_cascade;T_cell_receptor_signaling_pathway;activation_of_innate_immune_response;innate_immune_response-activating_signal...;immune_response-activating_signal_transd...			0	17	0.314	3815.68	0.132	3.19	0.000272
1250	5591	PRKDC	P78527	7	1294274	0.172565	0.629409	1	DOID:10763	HTN	GO:0005524;GO:0003723;GO:0004674	ATP_binding;RNA_binding;protein_serine/threonine_kinase_activity	GO:0032869;GO:0002218;GO:0032606;GO:0032479;GO:0032481;GO:0048660	cellular_response_to_insulin_stimulus;activation_of_innate_immune_response;type_I_interferon_production;regulation_of_type_I_interferon_producti...;positive_regulation_of_type_I_interferon...;regulation_of_smooth_muscle_cell_prolife...	GO:0005730	nucleolus	0	35	0.347	21191.7	0.044	2.879	0.000555
1251	10938	EHD1	B2R5U3;Q9H4M9;A0A024R571	92	1304917	0.173985	0.486723	3			GO:0005524	ATP_binding					0	10	0.323	3619.07	0.178	3.1	0.000188
1252	2242	FES	P07332;A0A024RC92	68	553312	0.0737614	0.545718	1	DOID:5419;DOID:10763	SCH;HTN	GO:0005524	ATP_binding	GO:0031346;GO:0031668	positive_regulation_of_cell_projection_o...;cellular_response_to_extracellular_stimu...			0	8	0.318	514.726	0.107	3.142	0.000138
1253	8736	MYOM1	P52179	27	361697	0.0482103	0.397278	3					GO:0010737	protein_kinase_A_signaling			0	8	0.305	996.105	0.107	3.274	0.000139
1254	1445	CSK	A8K3B6;B2R6Q4;P41240	56	522796	0.0696922	0.565353	1	DOID:10763	HTN	GO:0005524	ATP_binding	GO:0034330;GO:0000165;GO:0043406;GO:0050852;GO:0002431;GO:0002757	cell_junction_organization;MAPK_cascade;positive_regulation_of_MAP_kinase_activi...;T_cell_receptor_signaling_pathway;Fc_receptor_mediated_stimulatory_signali...;immune_response-activating_signal_transd...			0	14	0.317	1860.86	0.121	3.153	0.00023
1255	2794	GNL1	A0A024RCR2;B4DYK6;P36915	24	8558	0.00112077	0.206913	3									0	3	0.235	82.737	0	4.26	9.6e-05
1256	79837	PIP4K2C	B3KQV3;Q8TBX8	15	16430	0.00217047	0	0			GO:0005524	ATP_binding	GO:0030258	lipid_modification	GO:0005776	autophagosome	0	1	0.24	0		4.161	4.7e-05
1257	9648	GCC2	B3KR21;Q8IWJ2	92	237979	0.0317131	0.41058	3									0	6	0.3	663.351	0	3.332	0.000118
1258	5870	RAB6A	P20340;Q53ET8;A0A024R5H8;A0A024R5J5	93	1663244	0.221766	0.572657	1	DOID:10652	AD	GO:0003924	GTPase_activity	GO:0043414	macromolecule_methylation			0	20	0.34	12786.5	0.074	2.944	0.000339
1259	253260	RICTOR	Q6R327	67	1583134	0.211084	0.445552	3	DOID:10763	HTN	GO:0043021;GO:0043022	ribonucleoprotein_complex_binding;ribosome_binding	GO:0032535;GO:0031929;GO:0043491	regulation_of_cellular_component_size;TOR_signaling;protein_kinase_B_signaling			0	13	0.334	2001.3	0.218	2.992	0.00021
1260	5599	MAPK8	A1L4K2;P45983	67	1713844	0.228513	0.625063	1	DOID:10652;DOID:10763;DOID:12858	AD;HTN;HD	GO:0005524;GO:0004674;GO:0004707	ATP_binding;protein_serine/threonine_kinase_activity;MAP_kinase_activity	GO:0000165;GO:0006979;GO:0031098;GO:0051403;GO:0031668	MAPK_cascade;response_to_oxidative_stress;stress-activated_protein_kinase_signalin...;stress-activated_MAPK_cascade;cellular_response_to_extracellular_stimu...			0	55	0.353	28982.1	0.038	2.834	0.000823
1261	6793	STK10	O94804	93	570052	0.0759936	0.347735	3			GO:0005524;GO:0004674	ATP_binding;protein_serine/threonine_kinase_activity	GO:0031098	stress-activated_protein_kinase_signalin...			0	3	0.305	212.06	0	3.278	7.3e-05
1262	9748	SLK	Q9H2G2	19	121002	0.0161147	0.40364	3			GO:0005524;GO:0004674	ATP_binding;protein_serine/threonine_kinase_activity	GO:0034330;GO:0034329;GO:0031098	cell_junction_organization;cell_junction_assembly;stress-activated_protein_kinase_signalin...			0	4	0.275	401.175	0	3.632	9.3e-05
1263	56957	OTUD7B	Q6GQQ9	59	333746	0.0444832	0.53476	1									0	8	0.31	777.362	0.036	3.221	0.000142
1264	9625	AATK	Q6ZMQ8;H7C175	67	330374	0.0440336	0.555391	1			GO:0005524;GO:0004674	ATP_binding;protein_serine/threonine_kinase_activity					0	15	0.306	1427.55	0.029	3.265	0.000251
1265	27347	STK39	Q9UEW8	67	178177	0.0237387	0.55489	1	DOID:12849;DOID:14330;DOID:0060041;DOID:10763	AUT;PD;ASD;HTN	GO:0005524;GO:0004674	ATP_binding;protein_serine/threonine_kinase_activity	GO:0000165;GO:0043406;GO:0031098	MAPK_cascade;positive_regulation_of_MAP_kinase_activi...;stress-activated_protein_kinase_signalin...			0	9	0.291	734.386	0.028	3.437	0.00017
1266	10808	HSPH1	A0A024RDQ0;Q92598;A0A0A0MSM0;B4DY72;A0A024RDS1	16	348271	0.04642	0.653917	1			GO:0005524	ATP_binding					0	14	0.309	1691.74	0.011	3.231	0.00023
1267	10963	STIP1	P31948;V9HW72	16	1219577	0.162605	0.392402	3	DOID:9255	FTD	GO:0003723	RNA_binding					0	25	0.345	9770.63	0.077	2.895	0.000376
1268	10135	NAMPT	A0A024R718;P43490	67	40803	0.0054205	0.206913	3	DOID:10763;DOID:12858	HTN;HD	GO:0005125	cytokine_activity	GO:0009165;GO:0031668;GO:0048660;GO:0048661	nucleotide_biosynthetic_process;cellular_response_to_extracellular_stimu...;regulation_of_smooth_muscle_cell_prolife...;positive_regulation_of_smooth_muscle_cel...			0	3	0.27	102.61	0	3.706	8.3e-05
1269	55576	STAB2	Q8WWQ8	27	43328	0.0057572	0.196522	3					GO:0030203	glycosaminoglycan_metabolic_process			0	2	0.263	24.328	0	3.798	6e-05
1270	5908	RAP1B	A0A024RB87;P61224;B7ZAY2	24	241916	0.0322381	0.50302	1	DOID:3312	BD	GO:0003924	GTPase_activity	GO:0099537;GO:0099536;GO:0007268;GO:0050804;GO:0099003;GO:0099504;GO:0099643;GO:0007269;GO:0034330;GO:0016079;GO:0034329;GO:0098693;GO:2000300;GO:0000165;GO:0051591	trans-synaptic_signaling;synaptic_signaling;chemical_synaptic_transmission;modulation_of_chemical_synaptic_transmis...;vesicle-mediated_transport_in_synapse;synaptic_vesicle_cycle;signal_release_from_synapse;neurotransmitter_secretion;cell_junction_organization;synaptic_vesicle_exocytosis;cell_junction_assembly;regulation_of_synaptic_vesicle_cycle;regulation_of_synaptic_vesicle_exocytosi...;MAPK_…			0	12	0.303	1933.25	0	3.303	0.000215
1271	8675	STX16	O14662;B4DJX9	49	369904	0.0493047	0.338	3					GO:0061025	membrane_fusion	GO:0045202;GO:0098793;GO:0008021;GO:0030672;GO:0098563;GO:0030285	synapse;presynapse;synaptic_vesicle;synaptic_vesicle_membrane;intrinsic_component_of_synaptic_vesicle_...;integral_component_of_synaptic_vesicle_m...	0	9	0.303	467.87	0.278	3.296	0.000157
1272	9378	NRXN1	Q9ULB1;H7BYC7;H0Y568;A0A1D5RMU6;E7ERL8;A0A0D9SEQ7;E7EQN4;A0A0D9SEP4;A0A0D9SEM5;P58400;A0A0R4J2G7	52	144878	0.0192985	0.492129	3	DOID:12849;DOID:5419;DOID:0060041;DOID:1826;DOID:1059	AUT;SCH;ASD;Epi;ID			GO:0099537;GO:0099536;GO:0007268;GO:0050804;GO:0050808;GO:0099504;GO:0099643;GO:0007269;GO:0050807;GO:0098693;GO:0007411;GO:0007416;GO:0060078;GO:0099565;GO:0051963;GO:0031644;GO:0099054;GO:0060074	trans-synaptic_signaling;synaptic_signaling;chemical_synaptic_transmission;modulation_of_chemical_synaptic_transmis...;synapse_organization;synaptic_vesicle_cycle;signal_release_from_synapse;neurotransmitter_secretion;regulation_of_synapse_organization;regulation_of_synaptic_vesicle_cycle;axon_guidance;synapse_assembly;regulation_of_postsynaptic_membrane_pote...;chemical_synaptic_transmission,_po…	GO:0045202;GO:0098793;GO:0097060;GO:0042734;GO:0048786;GO:0098982;GO:0048787;GO:0005730	synapse;presynapse;synaptic_membrane;presynaptic_membrane;presynaptic_active_zone;GABA-ergic_synapse;presynaptic_active_zone_membrane;nucleolus	1	12	0.29	8079.15	0.03	3.451	0.000276
1273	9475	ROCK2	O75116;Q14DU5	57	1405729	0.187428	0.514567	1	DOID:10763	HTN	GO:0005524;GO:0003723;GO:0004674	ATP_binding;RNA_binding;protein_serine/threonine_kinase_activity	GO:0034330;GO:0034329;GO:0000165;GO:0045216;GO:0031644;GO:0043297;GO:0010611	cell_junction_organization;cell_junction_assembly;MAPK_cascade;cell-cell_junction_organization;regulation_of_neurological_system_proces...;apical_junction_assembly;regulation_of_cardiac_muscle_hypertrophy			0	11	0.33	3892.98	0.073	3.031	0.000191
1274	9040	UBE2M	A0A024R4T4;P61081	72	552734	0.0736843	0.569464	1			GO:0005524	ATP_binding					0	14	0.321	9994.16	0.099	3.113	0.00027
1275	6597	SMARCA4	A7E2E1;P51532;B3KNW7;Q9HBD4	11	902476	0.120321	0.488399	3	DOID:1059;DOID:10763	ID;HTN	GO:0005524;GO:0003723;GO:0016887;GO:0051427;GO:0044212;GO:0001012	ATP_binding;RNA_binding;ATPase_activity;hormone_receptor_binding;transcription_regulatory_region_DNA_bind...;RNA_polymerase_II_regulatory_region_DNA_...	GO:0019083;GO:0009755	viral_transcription;hormone-mediated_signaling_pathway	GO:0005730	nucleolus	0	16	0.339	7277.07	0.067	2.946	0.000266
1276	817	CAMK2D	A0A024RDK3;Q13557;E9PBG7;E9PF82;D6R938	2	701818	0.093564	0.625791	1			GO:0005524;GO:0004674	ATP_binding;protein_serine/threonine_kinase_activity	GO:0086065;GO:0019722;GO:0055074;GO:0010611;GO:0071346;GO:0034341;GO:0060333	cell_communication_involved_in_cardiac_c...;calcium-mediated_signaling;calcium_ion_homeostasis;regulation_of_cardiac_muscle_hypertrophy;cellular_response_to_interferon-gamma;response_to_interferon-gamma;interferon-gamma-mediated_signaling_path...			0	24	0.324	14816.3	0.076	3.089	0.00042
1277	9184	BUB3	A0A140VJF3;O43684	15	137496	0.0183141	0.521542	1									0	7	0.29	785.583	0	3.447	0.00015
1278	3181	HNRNPA2B1	P22626	11	927204	0.123618	0.409568	3	DOID:10652;DOID:5419;DOID:9255	AD;SCH;FTD	GO:0003723	RNA_binding	GO:0016458	gene_silencing			0	24	0.337	17302.9	0.091	2.968	0.000441
1279	8294	H4C9	B2R4R0;P62805	7	1259053	0.167869	0.132602	3			GO:0003723	RNA_binding	GO:0016458	gene_silencing			0	36	0.339	6173.91	0.122	2.954	0.00053
1280	8359	H4C1	B2R4R0;P62805	7	1618138	0.215751	0.22589	3			GO:0003723	RNA_binding	GO:0016458	gene_silencing			0	53	0.347	16658.2	0.083	2.884	0.000781
1281	8362	H4C12	B2R4R0;P62805	7	1172154	0.156281	0.139063	3			GO:0003723	RNA_binding	GO:0016458	gene_silencing			0	34	0.337	5443.4	0.125	2.971	0.000501
1282	8368	H4C13	B2R4R0;P62805	7	1172154	0.156281	0.139063	3			GO:0003723	RNA_binding	GO:0016458	gene_silencing			0	34	0.337	5443.4	0.125	2.971	0.000501
1283	8370	H4C14	B2R4R0;P62805	7	1291290	0.172168	0.157571	3			GO:0003723	RNA_binding	GO:0016458	gene_silencing			0	37	0.339	6411.68	0.123	2.947	0.000541
1284	5138	PDE2A	O00408;Q8IW54	41	14271	0.00188257	0	0			GO:0030552	cAMP_binding	GO:0051591;GO:0019933	response_to_cAMP;cAMP-mediated_signaling	GO:0045202;GO:0098793;GO:0097060;GO:0042734	synapse;presynapse;synaptic_membrane;presynaptic_membrane	0	1	0.249	0		4.016	4.7e-05
1285	8314	BAP1	A0A024R305;Q92560;F8W6N3	15	310069	0.041326	0.600456	1									0	12	0.307	1002.45	0.106	3.262	0.000201
1286	3636	INPPL1	O15357	55	202650	0.0270021	0.197579	3	DOID:10763	HTN			GO:0030258	lipid_modification			0	5	0.291	93.359	0.1	3.433	9.8e-05
1287	4628	MYH10	G1UI33;P35580	7	871989	0.116256	0.664507	1			GO:0005524;GO:0003723;GO:0016887	ATP_binding;RNA_binding;ATPase_activity	GO:0050808;GO:0007411	synapse_organization;axon_guidance	GO:0045202;GO:0098794;GO:0033267;GO:0043197;GO:0030427;GO:0030426	synapse;postsynapse;axon_part;dendritic_spine;site_of_polarized_growth;growth_cone	0	19	0.337	14239.8	0.035	2.972	0.000354
1288	54822	TRPM7	H0YLN8;Q96QT4;A0A024R5V1	88	1373628	0.183147	0.416431	3	DOID:10652;DOID:10763	AD;HTN	GO:0005524;GO:0004674	ATP_binding;protein_serine/threonine_kinase_activity					0	11	0.323	2973.69	0.182	3.093	0.000195
1289	140803	TRPM6	Q9BX84	7	38469	0.00510927	0.286158	3	DOID:10763	HTN	GO:0005524;GO:0004674	ATP_binding;protein_serine/threonine_kinase_activity					0	3	0.266	30.584	0	3.76	8e-05
1290	6336	SCN10A	Q9Y5Y9	92	304675	0.0406067	0.672858	1					GO:0086065	cell_communication_involved_in_cardiac_c...	GO:0045202;GO:0098793;GO:0097060;GO:0042734;GO:0034702	synapse;presynapse;synaptic_membrane;presynaptic_membrane;ion_channel_complex	0	13	0.307	3130.01	0.013	3.253	0.000236
1291	11140	CDC37	A0A024R7B7;Q16543	27	3143284	0.419123	0.662796	1	DOID:2377	MS			GO:0071346;GO:0034341;GO:0060333;GO:0034340;GO:0060337;GO:0071357	cellular_response_to_interferon-gamma;response_to_interferon-gamma;interferon-gamma-mediated_signaling_path...;response_to_type_I_interferon;type_I_interferon_signaling_pathway;cellular_response_to_type_I_interferon			0	102	0.38	104810	0.033	2.63	0.001542
1292	53918	PELO	Q9BRX2	16	215191	0.0286744	0.528073	1			GO:0043021;GO:0043022	ribonucleoprotein_complex_binding;ribosome_binding					0	7	0.299	651.386	0	3.349	0.000134
1293	64219	PJA1	Q8NG27	15	411706	0.0548788	0.481738	3	DOID:5419;DOID:1059	SCH;ID							0	32	0.316	21706.3	0.024	3.161	0.00061
1294	55212	BBS7	Q8IWZ6	43	124955	0.0166418	0.53221	1									0	7	0.286	670.659	0.048	3.492	0.000138
1295	229	ALDOB	A0A024R145;P05062	67	616360	0.0821686	0.626215	1					GO:0009165	nucleotide_biosynthetic_process			0	12	0.316	2763.57	0.03	3.169	0.000212
1296	23077	MYCBP2	O75592	15	272280	0.036287	0.533388	1	DOID:10763	HTN			GO:0050770;GO:0007411	regulation_of_axonogenesis;axon_guidance			0	11	0.303	3598.04	0.036	3.305	0.000219
1297	350	APOH	P02749	57	356972	0.0475803	0.347735	3	DOID:10763	HTN							0	3	0.309	32.282	0.333	3.236	7.1e-05
1298	575	ADGRB1	O14514	53	79309	0.0105551	0.30358	3	DOID:3312;DOID:5419	BD;SCH	GO:0004930	G_protein-coupled_receptor_activity	GO:0099537;GO:0099536;GO:0007268;GO:0050804;GO:0050808;GO:0050807;GO:0007416;GO:0051963;GO:0019933	trans-synaptic_signaling;synaptic_signaling;chemical_synaptic_transmission;modulation_of_chemical_synaptic_transmis...;synapse_organization;regulation_of_synapse_organization;synapse_assembly;regulation_of_synapse_assembly;cAMP-mediated_signaling	GO:0045202;GO:0098794;GO:0014069;GO:0099572;GO:0097060;GO:0045211;GO:0043197	synapse;postsynapse;postsynaptic_density;postsynaptic_specialization;synaptic_membrane;postsynaptic_membrane;dendritic_spine	0	6	0.278	2438.12	0.067	3.597	0.000144
1299	3476	IGBP1	P78318	7	611253	0.0814876	0.592668	1	DOID:1059	ID			GO:0000165;GO:0031098;GO:0051403	MAPK_cascade;stress-activated_protein_kinase_signalin...;stress-activated_MAPK_cascade			0	12	0.324	3615.66	0.045	3.09	0.000209
1300	3267	AGFG1	P52594;A0A0S2Z444;A0A0S2Z3Z1;A0A0S2Z462;A0A0S2Z3Y3	85	243111	0.0323974	0.49132	3			GO:0003723	RNA_binding					0	6	0.299	737.135	0	3.342	0.000125
[truncated: 3,516 more rows]

## Sheet: PPI_PSP_Bridging_Proteins
Region1											Region2											Region3											Region4
[truncated: 2,748 more rows]

## Sheet: PPI_PSP_Bridging_Reions_p_value
C	Cn	MAPK_cascade	actual overlap	expected overlap	OR	95% CI	p-value	p.adjusted	{p_value}	BC	p-value(ALT)	p.adjusted(ALT)	BC(ALT)	neurotransmitter_uptake	actual overlap	expected overlap	OR	95% CI	p-value	p.adjusted	{p_value}	BC	p-value(ALT)	p.adjusted(ALT)	BC(ALT)	activation_of_innate_immune_response	actual overlap	expected overlap	OR	95% CI	p-value	p.adjusted	{p_value}	BC	p-value(ALT)	p.adjusted(ALT)	BC(ALT)	toll-like_receptor_signaling_pathway	actual overlap	expected overlap	OR	95% CI	p-value	p.adjusted	{p_value}	BC	p-value(ALT)	p.adjusted(ALT)	BC(ALT)
[truncated: 5 more rows]
[truncated: 206 more columns]

[truncated: 3 more sheets: PPI_PSP_Bridging_Regions_p_valu, Recovered_Sheet1, Recovered_Sheet2]
