# Supplementary material for: A unified resource and configurable model of the synapse proteome and its role in disease
Source: Sci Rep. 2021 May 11;11:9967. doi: 10.1038/s41598-021-88945-7 (PMC8113277; doi:10.1038/s41598-021-88945-7)
Supplement: Supplementary file 6 — Supplementary Information 6. [file 41598_2021_88945_MOESM6_ESM.xlsx]

## Sheet: Legend
A unified resource and configurable model of the synapse proteome and its role in disease
Oksana Sorokina*1, Colin Mclean*1, Mike DR Croning2, Katharina F Heil1,4, Emilia Wysocka1, Xin He5, David Sterratt1, Seth GN Grant2,5, T Ian Simpson1,5, and J Douglas Armstrong1,3,5.
Supplementary Table 3: Disease -disease overlap
Description:
For each disease, we calculate its mean shortest distance (ds) on the interactome
using its gene-disease association (GDAs) data: the mean_ds can be viewed as the diameter of the disease
on the interactome. For each disease on each interactome, we compare its ds distibution, to the
randomised ds distribution (1000 random iterations) using the Mann-Whitney-U test (Menche, J et al. Science, 2015).
(Menche, J et al. Science, 2015) Menche, J. et al. Uncovering disease-disease relationships through the incomplete interactome. Science, 347, (6224):1257601 (2015).
Model	Description
full Randomised	For a given disease on its PPI network, each of its N gene-disease associations is randomised across the entire network.
Diseases have been grouped according to their parent HDO terms
Key	HDO:ID	Description
CNSDis	DOID:331	Central Nerous System Diseses; this includes common neurodegenerative disorders (AD,PD,HD, MS, Epi and FTD).
MHDis	DOID:150	Mental Health Diseases; this includes common neurodevelopmental and neuropsychiatric disorders (SCH,BD,ID,ASD and AUT).
Disease Pairs involving Epilepsy more signifiacnt in presynaptic
Key

## Sheet: Presynaptic Disease Pairs
HDO.ID	Disease.long	Disease	N	HDO.ID	Disease.long	Disease	N	sAB	Separated	Overlap	zScore	pvalue	Separation/Overlap.than.chance	Bonferroni	p.adjusted	q-value
DOID:10652	Alzheimer's_disease	AD	307	DOID:10652	Alzheimer's_disease	AD	307	0	.	.	0	1	larger	.	1	1
DOID:10652	Alzheimer's_disease	AD	307	DOID:3312	Bipolar_disorder	BD	154	-0.28245	.	YES	-3.3605	0.000778012	Smaller	.	0.0166557	0.00337139
DOID:10652	Alzheimer's_disease	AD	307	DOID:12849	Autistic_disorder	AUT	112	-0.145952	.	YES	-1.73715	0.0823608	Smaller	.	1	0.20723
DOID:10652	Alzheimer's_disease	AD	307	DOID:5419	Schizophrenia	SCH	419	-0.403839	.	YES	-4.49885	6.83208e-06	Smaller	***	0.000292523	5.92113e-05
DOID:10652	Alzheimer's_disease	AD	307	DOID:0060041	Autism_Spectrum_Disorder	ASD	114	-0.144385	.	YES	-1.64547	0.099872	Smaller	.	1	0.243438
DOID:10652	Alzheimer's_disease	AD	307	DOID:1826	Epilepsy_syndrome	Epi	162	-0.322118	.	YES	-4.04525	5.22683e-05	Smaller	**	0.00183103	0.00037063
DOID:10652	Alzheimer's_disease	AD	307	DOID:1059	Intellectual_Disability	ID	120	-0.0432695	.	YES	0.55586	0.578307	larger	.	1	0.86746
DOID:10652	Alzheimer's_disease	AD	307	DOID:10763	Hypertension	HTN	159	-0.267542	.	YES	-2.97455	0.00293422	Smaller	.	0.0513949	0.0104032
DOID:10652	Alzheimer's_disease	AD	307	DOID:12858	Huntington's_disease	HD	47	-0.0322763	.	YES	-2.52018	0.0117296	Smaller	.	0.19652	0.0397788
DOID:10652	Alzheimer's_disease	AD	307	DOID:14330	Parkinson's_disease	PD	123	-0.343704	.	YES	-5.35723	8.45053e-08	Smaller	***	6.51274e-06	1.31828e-06
DOID:10652	Alzheimer's_disease	AD	307	DOID:9255	Frontotemporal_dementia	FTD	84	-0.0611628	.	YES	-1.19711	0.231263	Smaller	.	1	0.450962
DOID:10652	Alzheimer's_disease	AD	307	DOID:2377	Multiple_Sclerosis	MS	109	-0.26477	.	YES	-4.12229	3.75132e-05	Smaller	**	0.00144555	0.000292603
DOID:3312	Bipolar_disorder	BD	154	DOID:3312	Bipolar_disorder	BD	154	0	.	.	0	1	larger	.	1	1
DOID:3312	Bipolar_disorder	BD	154	DOID:12849	Autistic_disorder	AUT	112	-0.461466	.	YES	-5.93887	2.8699e-09	Smaller	***	3.68634e-07	7.46175e-08
DOID:3312	Bipolar_disorder	BD	154	DOID:5419	Schizophrenia	SCH	419	-0.475267	.	YES	-8.56027	1.12604e-17	Smaller	***	2.16957e-15	4.39156e-16
DOID:3312	Bipolar_disorder	BD	154	DOID:0060041	Autism_Spectrum_Disorder	ASD	114	-0.453896	.	YES	-5.80142	6.57542e-09	Smaller	***	6.33451e-07	1.28221e-07
DOID:3312	Bipolar_disorder	BD	154	DOID:1826	Epilepsy_syndrome	Epi	162	-0.339367	.	YES	-3.78106	0.00015616	Smaller	*	0.00481074	0.000973772
DOID:3312	Bipolar_disorder	BD	154	DOID:1059	Intellectual_Disability	ID	120	-0.101303	.	YES	0.10501	0.916368	larger	.	1	1
DOID:3312	Bipolar_disorder	BD	154	DOID:10763	Hypertension	HTN	159	-0.113809	.	YES	0.229195	0.818718	larger	.	1	1
DOID:3312	Bipolar_disorder	BD	154	DOID:12858	Huntington's_disease	HD	47	-0.0410108	.	YES	-0.866221	0.386369	Smaller	.	1	0.641165
DOID:3312	Bipolar_disorder	BD	154	DOID:14330	Parkinson's_disease	PD	123	-0.257204	.	YES	-2.50038	0.0124058	Smaller	.	0.199189	0.040319
DOID:3312	Bipolar_disorder	BD	154	DOID:9255	Frontotemporal_dementia	FTD	84	-0.101891	.	YES	-0.527836	0.597613	Smaller	.	1	0.879506
DOID:3312	Bipolar_disorder	BD	154	DOID:2377	Multiple_Sclerosis	MS	109	-0.160104	.	YES	-1.01011	0.312442	Smaller	.	1	0.553874
DOID:12849	Autistic_disorder	AUT	112	DOID:12849	Autistic_disorder	AUT	112	0	.	.	0	1	larger	.	1	1
DOID:12849	Autistic_disorder	AUT	112	DOID:5419	Schizophrenia	SCH	419	-0.254176	.	YES	-4.9892	6.06312e-07	Smaller	***	3.89399e-05	7.88206e-06
DOID:12849	Autistic_disorder	AUT	112	DOID:0060041	Autism_Spectrum_Disorder	ASD	114	-1.58854	.	YES	-23.3825	6.44195e-121	Smaller	***	2.48237e-118	5.02472e-119
DOID:12849	Autistic_disorder	AUT	112	DOID:1826	Epilepsy_syndrome	Epi	162	-0.324163	.	YES	-3.77146	0.000162295	Smaller	*	0.00481074	0.000973772
DOID:12849	Autistic_disorder	AUT	112	DOID:1059	Intellectual_Disability	ID	120	-0.300123	.	YES	-3.14008	0.00168901	Smaller	.	0.0325426	0.00658714
DOID:12849	Autistic_disorder	AUT	112	DOID:10763	Hypertension	HTN	159	-0.100851	.	YES	0.0192566	0.984636	larger	.	1	1
DOID:12849	Autistic_disorder	AUT	112	DOID:12858	Huntington's_disease	HD	47	-0.0852521	.	YES	-0.911538	0.362012	Smaller	.	1	0.613847
DOID:12849	Autistic_disorder	AUT	112	DOID:14330	Parkinson's_disease	PD	123	-0.176119	.	YES	-1.21562	0.224129	Smaller	.	1	0.448257
DOID:12849	Autistic_disorder	AUT	112	DOID:9255	Frontotemporal_dementia	FTD	84	-0.0255102	.	YES	0.798312	0.424689	larger	.	1	0.676036
DOID:12849	Autistic_disorder	AUT	112	DOID:2377	Multiple_Sclerosis	MS	109	-0.144349	.	YES	-0.732562	0.463826	Smaller	.	1	0.70938
DOID:5419	Schizophrenia	SCH	419	DOID:5419	Schizophrenia	SCH	419	0	.	.	0	1	larger	.	1	1
DOID:5419	Schizophrenia	SCH	419	DOID:0060041	Autism_Spectrum_Disorder	ASD	114	-0.25144	.	YES	-4.89005	1.00813e-06	Smaller	***	5.54967e-05	1.12334e-05
DOID:5419	Schizophrenia	SCH	419	DOID:1826	Epilepsy_syndrome	Epi	162	-0.313067	.	YES	-4.75634	1.97133e-06	Smaller	***	9.49554e-05	1.92205e-05
DOID:5419	Schizophrenia	SCH	419	DOID:1059	Intellectual_Disability	ID	120	-0.0473977	.	YES	-0.330945	0.740686	Smaller	.	1	0.996095
DOID:5419	Schizophrenia	SCH	419	DOID:10763	Hypertension	HTN	159	-0.157253	.	YES	-1.30861	0.190666	Smaller	.	1	0.413111
DOID:5419	Schizophrenia	SCH	419	DOID:12858	Huntington's_disease	HD	47	0.118982	YES	.	-1.12552	0.260369	Smaller	.	1	0.483542
DOID:5419	Schizophrenia	SCH	419	DOID:14330	Parkinson's_disease	PD	123	-0.139731	.	YES	-2.16595	0.030315	Smaller	.	0.432657	0.0875767
DOID:5419	Schizophrenia	SCH	419	DOID:9255	Frontotemporal_dementia	FTD	84	0.0446827	YES	.	-0.181064	0.856317	Smaller	.	1	1
DOID:5419	Schizophrenia	SCH	419	DOID:2377	Multiple_Sclerosis	MS	109	-0.110317	.	YES	-2.09429	0.0362339	Smaller	.	0.498663	0.100937
DOID:0060041	Autism_Spectrum_Disorder	ASD	114	DOID:0060041	Autism_Spectrum_Disorder	ASD	114	0	.	.	0	1	larger	.	1	1
DOID:0060041	Autism_Spectrum_Disorder	ASD	114	DOID:1826	Epilepsy_syndrome	Epi	162	-0.313812	.	YES	-3.55925	0.000371916	Smaller	*	0.0095544	0.00193396
DOID:0060041	Autism_Spectrum_Disorder	ASD	114	DOID:1059	Intellectual_Disability	ID	120	-0.289271	.	YES	-3.04264	0.0023451	Smaller	.	0.043032	0.00871036
DOID:0060041	Autism_Spectrum_Disorder	ASD	114	DOID:10763	Hypertension	HTN	159	-0.0950526	.	YES	0.1343	0.893165	larger	.	1	1
DOID:0060041	Autism_Spectrum_Disorder	ASD	114	DOID:12858	Huntington's_disease	HD	47	-0.0921534	.	YES	-1.02676	0.304536	Smaller	.	1	0.552413
DOID:0060041	Autism_Spectrum_Disorder	ASD	114	DOID:14330	Parkinson's_disease	PD	123	-0.178353	.	YES	-1.23879	0.215422	Smaller	.	1	0.442182
DOID:0060041	Autism_Spectrum_Disorder	ASD	114	DOID:9255	Frontotemporal_dementia	FTD	84	-0.0159585	.	YES	0.934222	0.35019	larger	.	1	0.606995
DOID:0060041	Autism_Spectrum_Disorder	ASD	114	DOID:2377	Multiple_Sclerosis	MS	109	-0.129426	.	YES	-0.50984	0.610164	Smaller	.	1	0.881348
DOID:1826	Epilepsy_syndrome	Epi	162	DOID:1826	Epilepsy_syndrome	Epi	162	0	.	.	0	1	larger	.	1	1
DOID:1826	Epilepsy_syndrome	Epi	162	DOID:1059	Intellectual_Disability	ID	120	-0.17716	.	YES	-1.17804	0.238779	Smaller	.	1	0.454263
DOID:1826	Epilepsy_syndrome	Epi	162	DOID:10763	Hypertension	HTN	159	-0.198494	.	YES	-1.251	0.210933	Smaller	.	1	0.442182
DOID:1826	Epilepsy_syndrome	Epi	162	DOID:12858	Huntington's_disease	HD	47	-0.100295	.	YES	-1.7721	0.0763784	Smaller	.	0.981068	0.198584
DOID:1826	Epilepsy_syndrome	Epi	162	DOID:14330	Parkinson's_disease	PD	123	-0.314751	.	YES	-3.5029	0.000460221	Smaller	*	0.0104829	0.00212191
DOID:1826	Epilepsy_syndrome	Epi	162	DOID:9255	Frontotemporal_dementia	FTD	84	-0.0860165	.	YES	-0.341086	0.733039	Smaller	.	1	0.996095
DOID:1826	Epilepsy_syndrome	Epi	162	DOID:2377	Multiple_Sclerosis	MS	109	-0.31736	.	YES	-3.69741	0.000217808	Smaller	*	0.00599507	0.0012135
DOID:1059	Intellectual_Disability	ID	120	DOID:1059	Intellectual_Disability	ID	120	0	.	.	0	1	larger	.	1	1
DOID:1059	Intellectual_Disability	ID	120	DOID:10763	Hypertension	HTN	159	0.0301988	YES	.	2.33729	0.0194242	larger	.	0.287885	0.0582725
DOID:1059	Intellectual_Disability	ID	120	DOID:12858	Huntington's_disease	HD	47	-0.0171551	.	YES	-0.116229	0.907471	Smaller	.	1	1
DOID:1059	Intellectual_Disability	ID	120	DOID:14330	Parkinson's_disease	PD	123	-0.0503914	.	YES	0.851371	0.394563	larger	.	1	0.641165
DOID:1059	Intellectual_Disability	ID	120	DOID:9255	Frontotemporal_dementia	FTD	84	-0.0702381	.	YES	0.114174	0.9091	larger	.	1	1
DOID:1059	Intellectual_Disability	ID	120	DOID:2377	Multiple_Sclerosis	MS	109	-0.000554866	.	YES	1.5291	0.12624	larger	.	1	0.298385
DOID:10763	Hypertension	HTN	159	DOID:10763	Hypertension	HTN	159	0	.	.	0	1	larger	.	1	1
DOID:10763	Hypertension	HTN	159	DOID:12858	Huntington's_disease	HD	47	0.00133815	YES	.	-0.352457	0.724495	Smaller	.	1	0.996095
DOID:10763	Hypertension	HTN	159	DOID:14330	Parkinson's_disease	PD	123	-0.192486	.	YES	-1.41983	0.155658	Smaller	.	1	0.356382
DOID:10763	Hypertension	HTN	159	DOID:9255	Frontotemporal_dementia	FTD	84	0.023395	YES	.	1.40536	0.159915	larger	.	1	0.356382
DOID:10763	Hypertension	HTN	159	DOID:2377	Multiple_Sclerosis	MS	109	-0.309317	.	YES	-3.5016	0.000462467	Smaller	*	0.0104829	0.00212191
DOID:12858	Huntington's_disease	HD	47	DOID:12858	Huntington's_disease	HD	47	0	.	.	0	1	larger	.	1	1
DOID:12858	Huntington's_disease	HD	47	DOID:14330	Parkinson's_disease	PD	123	-0.193074	.	YES	-2.4741	0.0133573	Smaller	.	0.205886	0.0416747
DOID:12858	Huntington's_disease	HD	47	DOID:9255	Frontotemporal_dementia	FTD	84	-0.0657121	.	YES	-0.35331	0.723856	Smaller	.	1	0.996095
DOID:12858	Huntington's_disease	HD	47	DOID:2377	Multiple_Sclerosis	MS	109	-0.177625	.	YES	-2.03796	0.0415536	Smaller	.	0.552154	0.111765
DOID:14330	Parkinson's_disease	PD	123	DOID:14330	Parkinson's_disease	PD	123	0	.	.	0	1	larger	.	1	1
DOID:14330	Parkinson's_disease	PD	123	DOID:9255	Frontotemporal_dementia	FTD	84	-0.12742	.	YES	-0.749104	0.453794	Smaller	.	1	0.707919
DOID:14330	Parkinson's_disease	PD	123	DOID:2377	Multiple_Sclerosis	MS	109	-0.301866	.	YES	-3.19065	0.00141955	Smaller	.	0.0287904	0.00582763
DOID:9255	Frontotemporal_dementia	FTD	84	DOID:9255	Frontotemporal_dementia	FTD	84	0	.	.	0	1	larger	.	1	1
DOID:9255	Frontotemporal_dementia	FTD	84	DOID:2377	Multiple_Sclerosis	MS	109	-0.0923483	.	YES	-0.173503	0.862256	Smaller	.	1	1
DOID:2377	Multiple_Sclerosis	MS	109	DOID:2377	Multiple_Sclerosis	MS	109	0	.	.	0	1	larger	.	1	1

## Sheet: PSP Disease Pairs
CNSdis_CNSdis
HDO.ID	Disease.long	Disease	N	HDO.ID.1	Disease.long.1	Disease.1	N.1	sAB	Separated	Overlap	zScore	pvalue	Separation.Overlap.than.chance	Bonferroni	q.value
DOID:10652	Alzheimer's_disease	AD	489	DOID:1826	Epilepsy_syndrome	Epi	260	-0.249777	.	YES	-4.18	2.91515e-05	Smaller	**	0.000162416
DOID:10652	Alzheimer's_disease	AD	489	DOID:12858	Huntington's_disease	HD	79	0.108973	YES	.	-0.289133	0.772479	Smaller	.	0.957261
DOID:10652	Alzheimer's_disease	AD	489	DOID:14330	Parkinson's_disease	PD	211	-0.231186	.	YES	-4.43811	9.0751e-06	Smaller	***	6.7422e-05
DOID:10652	Alzheimer's_disease	AD	489	DOID:9255	Frontotemporal_dementia	FTD	115	-0.0275726	.	YES	-1.76019	0.0783764	Smaller	.	0.185253
DOID:10652	Alzheimer's_disease	AD	489	DOID:2377	Multiple_Sclerosis	MS	184	-0.207089	.	YES	-4.34475	1.39434e-05	Smaller	**	9.06321e-05
DOID:1826	Epilepsy_syndrome	Epi	260	DOID:12858	Huntington's_disease	HD	79	0.0498016	YES	.	0.349526	0.726694	larger	.	0.929215
DOID:1826	Epilepsy_syndrome	Epi	260	DOID:14330	Parkinson's_disease	PD	211	-0.135741	.	YES	-1.04139	0.297695	Smaller	.	0.494047
DOID:1826	Epilepsy_syndrome	Epi	260	DOID:9255	Frontotemporal_dementia	FTD	115	-0.000215162	.	YES	0.523895	0.600352	larger	.	0.845635
DOID:1826	Epilepsy_syndrome	Epi	260	DOID:2377	Multiple_Sclerosis	MS	184	-0.201157	.	YES	-2.73287	0.00627852	Smaller	.	0.0222602
DOID:12858	Huntington's_disease	HD	79	DOID:14330	Parkinson's_disease	PD	211	-0.109188	.	YES	-2.09972	0.0357533	Smaller	.	0.103287
DOID:12858	Huntington's_disease	HD	79	DOID:9255	Frontotemporal_dementia	FTD	115	-0.0607209	.	YES	-0.41816	0.67583	Smaller	.	0.924821
DOID:12858	Huntington's_disease	HD	79	DOID:2377	Multiple_Sclerosis	MS	184	-0.0482454	.	YES	-0.751008	0.452648	Smaller	.	0.678972
DOID:14330	Parkinson's_disease	PD	211	DOID:9255	Frontotemporal_dementia	FTD	115	-0.0769956	.	YES	-0.724096	0.469007	Smaller	.	0.690237
DOID:14330	Parkinson's_disease	PD	211	DOID:2377	Multiple_Sclerosis	MS	184	-0.244974	.	YES	-3.53485	0.000408006	Smaller	*	0.00198903
DOID:9255	Frontotemporal_dementia	FTD	115	DOID:2377	Multiple_Sclerosis	MS	184	-0.141513	.	YES	-1.79166	0.073188	Smaller	.	0.178396
CNSdis_MHdis
HDO.ID	Disease.long	Disease	N	HDO.ID.1	Disease.long.1	Disease.1	N.1	sAB	Separated	Overlap	zScore	pvalue	Separation.Overlap.than.chance	Bonferroni	q.value
DOID:10652	Alzheimer's_disease	AD	489	DOID:3312	Bipolar_disorder	BD	284	-0.192761	.	YES	-2.30219	0.0213243	Smaller	.	0.0665319
DOID:10652	Alzheimer's_disease	AD	489	DOID:12849	Autistic_disorder	AUT	201	-0.173596	.	YES	-3.10233	0.00192001	Smaller	.	0.00803714
DOID:10652	Alzheimer's_disease	AD	489	DOID:5419	Schizophrenia	SCH	657	-0.334102	.	YES	-5.15563	2.52779e-07	Smaller	***	2.19075e-06
DOID:10652	Alzheimer's_disease	AD	489	DOID:0060041	Autism_Spectrum_Disorder	ASD	204	-0.176919	.	YES	-3.09657	0.00195776	Smaller	.	0.00803714
DOID:10652	Alzheimer's_disease	AD	489	DOID:1059	Intellectual_Disability	ID	229	-0.0939542	.	YES	-0.392469	0.694712	Smaller	.	0.929215
DOID:1826	Epilepsy_syndrome	Epi	260	DOID:1059	Intellectual_Disability	ID	229	-0.189248	.	YES	-2.2106	0.0270635	Smaller	.	0.0811905
DOID:3312	Bipolar_disorder	BD	284	DOID:1826	Epilepsy_syndrome	Epi	260	-0.173725	.	YES	-1.67933	0.0930869	Smaller	.	0.207451
DOID:3312	Bipolar_disorder	BD	284	DOID:12858	Huntington's_disease	HD	79	0.126592	YES	.	1.59975	0.109654	larger	.	0.231163
DOID:3312	Bipolar_disorder	BD	284	DOID:14330	Parkinson's_disease	PD	211	-0.102764	.	YES	-0.288228	0.773172	Smaller	.	0.957261
DOID:3312	Bipolar_disorder	BD	284	DOID:9255	Frontotemporal_dementia	FTD	115	-0.0302373	.	YES	-0.251973	0.801062	Smaller	.	0.976294
DOID:3312	Bipolar_disorder	BD	284	DOID:2377	Multiple_Sclerosis	MS	184	-0.186188	.	YES	-2.49977	0.0124273	Smaller	.	0.0421448
DOID:12849	Autistic_disorder	AUT	201	DOID:1826	Epilepsy_syndrome	Epi	260	-0.212329	.	YES	-2.91162	0.00359564	Smaller	.	0.014023
DOID:12849	Autistic_disorder	AUT	201	DOID:12858	Huntington's_disease	HD	79	-0.0827591	.	YES	-1.50492	0.132344	Smaller	.	0.258071
DOID:12849	Autistic_disorder	AUT	201	DOID:14330	Parkinson's_disease	PD	211	-0.175279	.	YES	-1.98308	0.0473589	Smaller	.	0.123133
DOID:12849	Autistic_disorder	AUT	201	DOID:9255	Frontotemporal_dementia	FTD	115	-0.0247141	.	YES	0.355016	0.722578	larger	.	0.929215
DOID:12849	Autistic_disorder	AUT	201	DOID:2377	Multiple_Sclerosis	MS	184	-0.163756	.	YES	-1.80068	0.0717535	Smaller	.	0.178396
DOID:5419	Schizophrenia	SCH	657	DOID:1826	Epilepsy_syndrome	Epi	260	-0.210708	.	YES	-3.99769	6.39648e-05	Smaller	**	0.000332617
DOID:5419	Schizophrenia	SCH	657	DOID:12858	Huntington's_disease	HD	79	0.215178	YES	.	0.924004	0.355484	larger	.	0.554556
DOID:5419	Schizophrenia	SCH	657	DOID:14330	Parkinson's_disease	PD	211	-0.0646428	.	YES	-0.868086	0.385347	Smaller	.	0.589355
DOID:5419	Schizophrenia	SCH	657	DOID:9255	Frontotemporal_dementia	FTD	115	0.045653	YES	.	-1.21597	0.223997	Smaller	.	0.415995
DOID:5419	Schizophrenia	SCH	657	DOID:2377	Multiple_Sclerosis	MS	184	-0.123625	.	YES	-3.34399	0.000825822	Smaller	.	0.00378907
DOID:0060041	Autism_Spectrum_Disorder	ASD	204	DOID:1826	Epilepsy_syndrome	Epi	260	-0.209667	.	YES	-2.74831	0.00599037	Smaller	.	0.0222499
DOID:0060041	Autism_Spectrum_Disorder	ASD	204	DOID:12858	Huntington's_disease	HD	79	-0.082605	.	YES	-1.54254	0.122942	Smaller	.	0.245885
DOID:0060041	Autism_Spectrum_Disorder	ASD	204	DOID:14330	Parkinson's_disease	PD	211	-0.175453	.	YES	-1.99361	0.0461947	Smaller	.	0.123133
DOID:0060041	Autism_Spectrum_Disorder	ASD	204	DOID:9255	Frontotemporal_dementia	FTD	115	-0.0256229	.	YES	0.351289	0.725372	larger	.	0.929215
DOID:0060041	Autism_Spectrum_Disorder	ASD	204	DOID:2377	Multiple_Sclerosis	MS	184	-0.157176	.	YES	-1.66219	0.0964747	Smaller	.	0.209029
DOID:1059	Intellectual_Disability	ID	229	DOID:12858	Huntington's_disease	HD	79	0.0789944	YES	.	1.16378	0.244511	larger	.	0.42382
DOID:1059	Intellectual_Disability	ID	229	DOID:14330	Parkinson's_disease	PD	211	-0.0307991	.	YES	1.31811	0.187466	larger	.	0.356643
DOID:1059	Intellectual_Disability	ID	229	DOID:9255	Frontotemporal_dementia	FTD	115	-0.0846302	.	YES	-0.975744	0.329191	Smaller	.	0.534936
DOID:1059	Intellectual_Disability	ID	229	DOID:2377	Multiple_Sclerosis	MS	184	0.0125421	YES	.	2.06941	0.0385076	larger	.	0.107271
MHdis_MHdis
HDO.ID	Disease.long	Disease	N	HDO.ID.1	Disease.long.1	Disease.1	N.1	sAB	Separated	Overlap	zScore	pvalue	Separation.Overlap.than.chance	Bonferroni	q.value
DOID:3312	Bipolar_disorder	BD	284	DOID:12849	Autistic_disorder	AUT	201	-0.528064	.	YES	-10.4507	1.45494e-25	Smaller	***	3.78285e-24
DOID:3312	Bipolar_disorder	BD	284	DOID:5419	Schizophrenia	SCH	657	-0.594246	.	YES	-15.3464	3.74132e-53	Smaller	***	1.45912e-51
DOID:3312	Bipolar_disorder	BD	284	DOID:0060041	Autism_Spectrum_Disorder	ASD	204	-0.519613	.	YES	-10.2222	1.5776e-24	Smaller	***	3.07631e-23
DOID:3312	Bipolar_disorder	BD	284	DOID:1059	Intellectual_Disability	ID	229	-0.118638	.	YES	-0.514185	0.607122	Smaller	.	0.845635
DOID:12849	Autistic_disorder	AUT	201	DOID:5419	Schizophrenia	SCH	657	-0.359235	.	YES	-9.61438	6.95302e-22	Smaller	***	1.08467e-20
DOID:12849	Autistic_disorder	AUT	201	DOID:0060041	Autism_Spectrum_Disorder	ASD	204	-1.70868	.	YES	-35.7315	1.28384e-279	Smaller	***	1.0014e-277
DOID:12849	Autistic_disorder	AUT	201	DOID:1059	Intellectual_Disability	ID	229	-0.32696	.	YES	-5.36669	8.01962e-08	Smaller	***	7.81913e-07
DOID:5419	Schizophrenia	SCH	657	DOID:0060041	Autism_Spectrum_Disorder	ASD	204	-0.356822	.	YES	-9.32458	1.11428e-20	Smaller	***	1.44856e-19
DOID:5419	Schizophrenia	SCH	657	DOID:1059	Intellectual_Disability	ID	229	-0.136605	.	YES	-2.45863	0.0139468	Smaller	.	0.0453271
DOID:0060041	Autism_Spectrum_Disorder	ASD	204	DOID:1059	Intellectual_Disability	ID	229	-0.329106	.	YES	-5.4543	4.91652e-08	Smaller	***	5.4784e-07
