# Supplementary material for: A unified resource and configurable model of the synapse proteome and its role in disease
Source: Sci Rep. 2021 May 11;11:9967. doi: 10.1038/s41598-021-88945-7 (PMC8113277; doi:10.1038/s41598-021-88945-7)
Supplement: Supplementary file 7 — Supplementary Information 7. [file 41598_2021_88945_MOESM7_ESM.zip]

Archive with 2 entries (2 files):
- synaptic.proteome_SR_20210408.db.sqlite
- __MACOSX/._synaptic.proteome_SR_20210408.db.sqlite
